# Supplementary material for: ﻿ Carex huancabambica (Cyperaceae), a new species from the Peruvian and Ecuadorian Andes
Source: PhytoKeys. 2025 Oct 31;265:161–80. doi: 10.3897/phytokeys.265.161909 (PMC12595506; doi:10.3897/phytokeys.265.161909)
Supplement: XML Treatment for Carex huancabambica [file phytokeys.265.161909-treatment1.xml]

<!DOCTYPE tp:taxon-treatment
  PUBLIC "-//TaxonX//DTD Taxonomic Treatment Publishing DTD v0 20100105//EN" "tax-treatment-NSO.dtd">
<tp:taxon-treatment xmlns:tp="http://www.plazi.org/taxpub"><tp:treatment-meta><kwd-group><label>Taxon classification</label><kwd>
                <named-content content-type="kingdom">Plantae</named-content>
              </kwd><kwd>
                <named-content content-type="order">Poales</named-content>
              </kwd><kwd>
                <named-content content-type="family">Cyperaceae</named-content>
              </kwd></kwd-group><mixed-citation publication-type="journal"><person-group><name><surname>González-Gallego</surname><given-names>Luis</given-names></name><name><surname>Benítez-Benítez</surname><given-names>Carmen</given-names></name><name><surname>Reznicek</surname><given-names>Anton A.</given-names></name><name><surname>Cano</surname><given-names>Asunción</given-names></name><name><surname>Oleas</surname><given-names>Nora H.</given-names></name><name><surname>Martín-Bravo</surname><given-names>Santiago</given-names></name><name><surname>Jiménez-Mejías</surname><given-names>Pedro</given-names></name></person-group><article-title>﻿ <italic><tp:taxon-name><tp:taxon-name-part taxon-name-part-type="genus" reg="Carex">Carex</tp:taxon-name-part> <tp:taxon-name-part taxon-name-part-type="species" reg="huancabambica">huancabambica</tp:taxon-name-part></tp:taxon-name></italic> (<tp:taxon-name><tp:taxon-name-part taxon-name-part-type="family">Cyperaceae</tp:taxon-name-part></tp:taxon-name>), a new species from the Peruvian and Ecuadorian Andes</article-title><source>PhytoKeys</source><day>31</day><month>10</month><year>2025</year><volume>265</volume><fpage>161</fpage><lpage>180</lpage><pub-id pub-id-type="doi">10.3897/phytokeys.265.161909</pub-id></mixed-citation></tp:treatment-meta><tp:nomenclature><label>﻿</label><tp:taxon-name><object-id xmlns:xlink="http://www.w3.org/1999/xlink" content-type="arpha" xlink:type="simple">6D5BCC02-1B33-5134-A1D5-94631E366961</object-id>
              <tp:taxon-name-part taxon-name-part-type="genus" reg="Carex">Carex</tp:taxon-name-part>
              <tp:taxon-name-part taxon-name-part-type="species" reg="huancabambica">huancabambica</tp:taxon-name-part>
              <object-id xmlns:xlink="http://www.w3.org/1999/xlink" content-type="ipni" xlink:type="simple">urn:lsid:ipni.org:names:77369003-1</object-id>
            </tp:taxon-name><tp:taxon-authority>Gonz.Gallego &amp; Jim.Mejías</tp:taxon-authority><tp:taxon-status xmlns:xlink="http://www.w3.org/1999/xlink" xlink:type="simple">sp. nov.</tp:taxon-status><xref ref-type="fig" rid="F3">Figs 3</xref><xref ref-type="fig" rid="F5">, 5A–J</xref></tp:nomenclature><tp:treatment-sec sec-type="diagnosis" id="SECID0ETZAG"><title>Diagnosis.</title><p>This species is superficially similar to <italic><tp:taxon-name><tp:taxon-name-part taxon-name-part-type="genus" reg="Carex">C.</tp:taxon-name-part> <tp:taxon-name-part taxon-name-part-type="species" reg="boliviensis">boliviensis</tp:taxon-name-part></tp:taxon-name></italic>, from which it primarily differs by stiff short stems (wiry and flexuous in <italic><tp:taxon-name><tp:taxon-name-part taxon-name-part-type="genus" reg="Carex">C.</tp:taxon-name-part> <tp:taxon-name-part taxon-name-part-type="species" reg="boliviensis">boliviensis</tp:taxon-name-part></tp:taxon-name></italic>), as well as by the utricle shape, broadly elliptical (ovate to narrowly elliptical in <italic><tp:taxon-name><tp:taxon-name-part taxon-name-part-type="genus" reg="Carex">C.</tp:taxon-name-part> <tp:taxon-name-part taxon-name-part-type="species" reg="boliviensis">boliviensis</tp:taxon-name-part></tp:taxon-name></italic>). From the also closely-related <italic><tp:taxon-name><tp:taxon-name-part taxon-name-part-type="genus" reg="Carex">C.</tp:taxon-name-part> <tp:taxon-name-part taxon-name-part-type="species" reg="angustispica">angustispica</tp:taxon-name-part></tp:taxon-name></italic>, <italic><tp:taxon-name><tp:taxon-name-part taxon-name-part-type="genus" reg="Carex">C.</tp:taxon-name-part> <tp:taxon-name-part taxon-name-part-type="species" reg="huancabambica">huancabambica</tp:taxon-name-part></tp:taxon-name></italic> differs in its smaller size, with culms from &lt; 0.50 (subacaulescent) to 25 cm ((3–) 10–65 cm in <italic><tp:taxon-name><tp:taxon-name-part taxon-name-part-type="genus" reg="Carex">C.</tp:taxon-name-part> <tp:taxon-name-part taxon-name-part-type="species" reg="angustispica">angustispica</tp:taxon-name-part></tp:taxon-name></italic>) as well as in the shape of the utricles (ovoid to obovoid in <italic><tp:taxon-name><tp:taxon-name-part taxon-name-part-type="genus" reg="Carex">C.</tp:taxon-name-part> <tp:taxon-name-part taxon-name-part-type="species" reg="angustispica">angustispica</tp:taxon-name-part></tp:taxon-name></italic>).</p></tp:treatment-sec><tp:treatment-sec sec-type="material" id="SECID0EG3AG"><title>Type.</title><p>Peru • Piura: Camino a la Laguna Negra, pajonal con matorral, 3,510 m alt., <named-content xmlns:xlink="http://www.w3.org/1999/xlink" content-type="dwc:verbatimCoordinates" xlink:type="simple"><named-content content-type="geo-json" specific-use="{&#34;type&#34;:&#34;Point&#34;,&#34;coordinates&#34;:[-79.497763,-5.065702]}" id="NCID0EP3AG" xlink:type="simple">05°03.9421'S, 79°29.8658'W</named-content></named-content>, 10 Oct 2021, P. Jiménez-Mejías, P. García-Moro &amp; R.M. Gonzales Tiburcio 73PERPJM21 (holotype: UPOS 18941!; isotype: USM!).</p></tp:treatment-sec><tp:treatment-sec sec-type="material" id="SECID0EU3AG"><title>Specimens examined (paratypes).</title><p>Ecuador • Azuay: Totorococha–Mazan valley, Área Nacional de Recreación Cajas, paramo grassland, 3,600 m alt., <named-content xmlns:xlink="http://www.w3.org/1999/xlink" content-type="dwc:verbatimCoordinates" xlink:type="simple"><named-content content-type="geo-json" specific-use="{&#34;type&#34;:&#34;Point&#34;,&#34;coordinates&#34;:[-79.166667,-2.883333]}" id="NCID0E43AG" xlink:type="simple">02°53.00000'S, 79°10.00000'W</named-content></named-content>, 12 Sep 1987, P.M. Ramsay &amp; P.J. Merrow-Smith 529 (QCA 206613!, QCNE 122100!); • Carchi: Provincia de Carchi en los cantones Tulcán, Espejo y Mira, Bosque Siempre Verde Montano Alto y Páramo de Frailejones en la zona de amortiguamiento de la Reserva Ecológica El Ángel, 3,625 m alt., <named-content xmlns:xlink="http://www.w3.org/1999/xlink" content-type="dwc:verbatimCoordinates" xlink:type="simple"><named-content content-type="geo-json" specific-use="{&#34;type&#34;:&#34;Point&#34;,&#34;coordinates&#34;:[-77.863911,-0.678779]}" id="NCID0EF4AG" xlink:type="simple">00°40.72676'S, 77°51.83465'W</named-content></named-content>, 8 Oct 2011, V. Yunapanta &amp; S. Chimbolema 167 (QCA 221878!); • same collection data as for preceding, V. Yunapanta &amp; S. Chimbolema 169 (QCA 221873!); • Imbabura: Cotocachi Province [current Imbabura Province], slopes of Volcan Cotocachi, paramo grassland, 3,900 m alt., <named-content xmlns:xlink="http://www.w3.org/1999/xlink" content-type="dwc:verbatimCoordinates" xlink:type="simple"><named-content content-type="geo-json" specific-use="{&#34;type&#34;:&#34;Point&#34;,&#34;coordinates&#34;:[-78.333333,-0.583333]}" id="NCID0EN4AG" xlink:type="simple">00°35.00000'S, 78°20.00000'W</named-content></named-content>, 11 Oct 1987, P.M. Ramsay &amp; P.J. Merrow-Smith 815 (QCA 207075!); • Reserva Ecológica Cotacachi–Cayapas, faldas del Fuya–fuya, lagunas de Mojanda, crece en los pajonales que han sido dedicados a la ganadería, 3,819 m alt., <named-content xmlns:xlink="http://www.w3.org/1999/xlink" content-type="dwc:verbatimCoordinates" xlink:type="simple"><named-content content-type="geo-json" specific-use="{&#34;type&#34;:&#34;Point&#34;,&#34;coordinates&#34;:[-78.283333,-0.133333]}" id="NCID0EV4AG" xlink:type="simple">00°08.00000'S, 78°17.00000'W</named-content></named-content>, 24 Oct 2000, L. Endara A. &amp; M. Nonhebel 384 (QCA 36608!); • Loja: Cerca de Ramos Urku, carretera Loja–Cuenca, pastizal, 2,900 m alt., <named-content xmlns:xlink="http://www.w3.org/1999/xlink" content-type="dwc:verbatimCoordinates" xlink:type="simple"><named-content content-type="geo-json" specific-use="{&#34;type&#34;:&#34;Point&#34;,&#34;coordinates&#34;:[-79.267537,-3.675170]}" id="NCID0E44AG" xlink:type="simple">03°40.5102'S, 79°16.0522'W</named-content></named-content>, 28 Jul 2022, A. Morales-Alonso, P. Jiménez-Mejías, I. Masa-Iranzo, E. Sánchez 21ECU-AMA22 (UPOS 18944!, HUTI!); • Pichincha: Páramo de Mojanda. Between Laguna Grande and Laguna Negra, in dry pajonal, 3,700–3,800 m alt., <named-content xmlns:xlink="http://www.w3.org/1999/xlink" content-type="dwc:verbatimCoordinates" xlink:type="simple"><named-content content-type="geo-json" specific-use="{&#34;type&#34;:&#34;Point&#34;,&#34;coordinates&#34;:[-78.266667,-0.133333]}" id="NCID0EF5AG" xlink:type="simple">00°08.0000'S, 78°16.0000'W</named-content></named-content>, 30 Jun 1985, S. Lægaard 54586 (QCA 36437!); Peru • Cajamarca: Carretera entre Chota y Cutervo, claros encharcados, 3,009 m alt., <named-content xmlns:xlink="http://www.w3.org/1999/xlink" content-type="dwc:verbatimCoordinates" xlink:type="simple"><named-content content-type="geo-json" specific-use="{&#34;type&#34;:&#34;Point&#34;,&#34;coordinates&#34;:[-78.758146,-6.451781]}" id="NCID0EN5AG" xlink:type="simple">06°27.10686'S, 78°45.48876'W</named-content></named-content>, 7 Oct 2021, P. Jiménez-Mejías, P. García-Moro &amp; R.M. Gonzales Tiburcio 36PERPJM21 (UPOS 18950!, USM!); • same collection data as for preceding, P. Jiménez-Mejías, P. García-Moro &amp; R.M. Gonzales Tiburcio 37PERPJM21 (UPOS 18942!, USM!).</p></tp:treatment-sec><tp:treatment-sec sec-type="description" id="SECID0ES5AG"><title>Morphological description.</title><p>Plants cespitose (Fig. <xref ref-type="fig" rid="F3">3</xref>). <bold><italic>Fertile culms</italic></bold> yellowish–­green, glabrous, &lt; 0.50–25 cm long, but length variable within the same plant, erect, stiff, not flexuous, sometimes subacaulescent, with the culm concealed by the leaves, stems trigonous, sparsely antrorsely scabrid, especially at the distal part. <bold><italic>Basal sheaths</italic></bold> not fibrous, purplish-tinged. <bold><italic>Leaves</italic></bold> with sheaths membranous at top, hyaline, truncate to U-shaped, sparsely pilose, the open margins ciliate; <bold><italic>ligule</italic></bold> U-shaped, less than 0.5 mm to 1 mm, shorter than wide; <bold><italic>blades</italic></bold> up to 11 cm long, 2–4 mm wide, flat to M-shaped in cross-section, herbaceous, glabrous to more or less pubescent on abaxial surface, especially proximally and along the margins and veins, margins sparsely antrorsely scabrid, mainly distally. <bold><italic>Inflorescences</italic></bold> racemose, with (1–) 3–4 spikes (Fig. <xref ref-type="fig" rid="F5">5A, F</xref>), 14–32 mm long, 4–12 mm wide; proximal bracts leaf-like, 10–40 mm long, 9–21 mm wide, sparsely antrorsely scabrid, glabrous or ciliate on the abaxial face along margins and veins, sheathless or with a sheath up to 2–4 mm long, ciliate at the insertion with the stem; <bold><italic>lateral spikes</italic></bold> unisexual, pistillate (rarely staminate, seemingly androgynous in some undeveloped lateral spikes); peduncle sparsely antrorsely scabrid to glabrous; <bold><italic>terminal spike</italic></bold> gynae­candrous, 10.0–15.5 mm long, 3–4 mm wide, approx. 20–40 pistillate flowers per spike. <bold><italic>Pistillate scales (glumes)</italic></bold> 1.7–2.5 mm long, 1.0–1.5 mm wide, elliptical, glabrous, with apex obtuse or acute, sometimes nearly acuminate, rarely with shorter cilia at the apex, brownish distally and yellowing proximally, mid-vein lighter, margins hyaline (Fig. <xref ref-type="fig" rid="F5">5B, G</xref>). <bold><italic>Utricles</italic></bold> 2.0–2.8 mm long, 1.0–1.4 mm wide, broadly elliptical to elliptical–obovate, narrowly biconvex, uniformly brownish-green, glabrous (Fig. <xref ref-type="fig" rid="F5">5H, I</xref>) or loosely pilose on all its surface (Fig. <xref ref-type="fig" rid="F5">5C, D</xref>), with 2 prominent lateral nerves and sides nerveless or nearly so, tapering to the base and to the apex, beakless or with a very short inconspicuous truncate beak. Style withering; stigmas 3. <bold><italic>Achenes</italic></bold> trigonous, 1.5–1.9 mm long, 0.9–1.3 mm wide, broadly elliptical to suborbicular, almost filling entirely the utricles, tipped by a very short mucronate style remnant (Fig. <xref ref-type="fig" rid="F5">5E, J</xref>).</p></tp:treatment-sec><tp:treatment-sec sec-type="distribution" id="SECID0EWABG"><title>Distribution and habitat.</title><p>(Fig. <xref ref-type="fig" rid="F1">1</xref>) Ecuador (Provinces of Azuay, Carchi, Imbabura, Loja, Pichincha) and northern Peru (Departments of Cajamarca and Piura) in the context of the Amotape–Huancabamba Zone, separating the Northern from Central Andes. Present in open moist habitats on volcanic soils, at 2,900–3,900 m alt. Given the small size of the plant, additional populations of this species could exist and have been overlooked.</p></tp:treatment-sec><tp:treatment-sec sec-type="phenology" id="SECID0EABBG"><title>Phenology.</title><p>June–October.</p></tp:treatment-sec><tp:treatment-sec sec-type="Iconography" id="SECID0EFBBG"><title>Iconography.</title><p>Figs <xref ref-type="fig" rid="F3">3</xref>, <xref ref-type="fig" rid="F5">5A–J</xref>.</p></tp:treatment-sec><tp:treatment-sec sec-type="conservation status" id="SECID0ETBBG"><title>Conservation status.</title><p>This species is currently known from seven populations, covering a distribution range within an extent of occurrence (<abbrev xmlns:xlink="http://www.w3.org/1999/xlink" xlink:title="extent of occurrence" id="ABBRID0EZBBG" xlink:type="simple">EOO</abbrev>) of 60,219 km<sup>2</sup> and an area of occupancy (<abbrev xmlns:xlink="http://www.w3.org/1999/xlink" xlink:title="area of occupancy" id="ABBRID0E6BBG" xlink:type="simple">AOO</abbrev>) of 36 km<sup>2</sup> (based on IUCN default cell width of 2 km<sup>2</sup> and estimated according to the proximity of the closest populations studied). This geographic range suggests the application of criterion B2 for the Endangered category (EN; threshold of &lt; 500 km<sup>2</sup> for <abbrev xmlns:xlink="http://www.w3.org/1999/xlink" xlink:title="area of occupancy" id="ABBRID0EJCBG" xlink:type="simple">AOO</abbrev>; <xref ref-type="bibr" rid="B13">IUCN (2024)</xref>). While the number of locations (&lt; 10) would indicate the potential application of the Vulnerable (<abbrev xmlns:xlink="http://www.w3.org/1999/xlink" xlink:title="Vulnerable" id="ABBRID0ERCBG" xlink:type="simple">VU</abbrev>) category under criterion B2, the lack of data on the demographic tendency of the studied populations and the fact that probable additional overlooked populations of this species exists, prevent the application of any threatened categories, as no more than one sub-condition can be fulfilled (at least two are needed). Based on the available data from the studied material (Suppl. material <xref ref-type="supplementary-material" rid="S2">2</xref>) and considering the restricted <abbrev xmlns:xlink="http://www.w3.org/1999/xlink" xlink:title="area of occupancy" id="ABBRID0EZCBG" xlink:type="simple">AOO</abbrev>, we hypothesise that <italic><tp:taxon-name><tp:taxon-name-part taxon-name-part-type="genus" reg="Carex">C.</tp:taxon-name-part> <tp:taxon-name-part taxon-name-part-type="species" reg="huancabambica">huancabambica</tp:taxon-name-part></tp:taxon-name></italic> should be currently classified as Data Deficient (<abbrev xmlns:xlink="http://www.w3.org/1999/xlink" xlink:title="Data Deficient" id="ABBRID0EIDBG" xlink:type="simple">DD</abbrev>) according to the global IUCN conservation categories. Therefore, at present, there is not sufficient information to conduct a complete assessment of the conservation status of this species.</p></tp:treatment-sec><tp:treatment-sec sec-type="etymology" id="SECID0EMDBG"><title>Etymology.</title><p>The species epithet, <italic><tp:taxon-name><tp:taxon-name-part taxon-name-part-type="genus" reg="Carex"/><tp:taxon-name-part taxon-name-part-type="species" reg="huancabambica">huancabambica</tp:taxon-name-part></tp:taxon-name></italic>, is derived from the Huancabamba Depression within the Amotape–Huancabamba Zone in the Andes, that extends between Piura and Cajamarca in northern Peru to Loja in southern Ecuador.</p></tp:treatment-sec><tp:treatment-sec sec-type="Systematic and biogeographic notes" id="SECID0E3DBG"><title>Systematic and biogeographic notes.</title><p>The description of this new species highlights the taxonomic complexity within <tp:taxon-name><tp:taxon-name-part taxon-name-part-type="genus" reg="Carex">Carex</tp:taxon-name-part> <tp:taxon-name-part taxon-name-part-type="infraspecific-rank">sect.</tp:taxon-name-part> <tp:taxon-name-part taxon-name-part-type="section" reg="Porocystis">Porocystis</tp:taxon-name-part></tp:taxon-name>, especially among its understudied Neotropical taxa. The phylogenetic analyses (Fig. <xref ref-type="fig" rid="F2">2</xref>) reveal that <italic><tp:taxon-name><tp:taxon-name-part taxon-name-part-type="genus" reg="Carex">C.</tp:taxon-name-part> <tp:taxon-name-part taxon-name-part-type="species" reg="angustispica">angustispica</tp:taxon-name-part></tp:taxon-name></italic> is among the closest related taxa to <italic><tp:taxon-name><tp:taxon-name-part taxon-name-part-type="genus" reg="Carex">C.</tp:taxon-name-part> <tp:taxon-name-part taxon-name-part-type="species" reg="huancabambica">huancabambica</tp:taxon-name-part></tp:taxon-name></italic>, despite its exclusive occurrence in the Mexican States of Oaxaca and Querétaro and its absence from South America (<xref ref-type="bibr" rid="B26">Reznicek and González-Elizondo 2001</xref>). Additional phylogenetic resolution is still needed to understand the placement of <italic><tp:taxon-name><tp:taxon-name-part taxon-name-part-type="genus" reg="Carex">C.</tp:taxon-name-part> <tp:taxon-name-part taxon-name-part-type="species" reg="angustispica">angustispica</tp:taxon-name-part></tp:taxon-name></italic> within sect. <tp:taxon-name><tp:taxon-name-part taxon-name-part-type="genus" reg="Carex"/><tp:taxon-name-part taxon-name-part-type="section" reg="Porocystis">Porocystis</tp:taxon-name-part></tp:taxon-name>. <italic><tp:taxon-name><tp:taxon-name-part taxon-name-part-type="genus" reg="Carex">Carex</tp:taxon-name-part> <tp:taxon-name-part taxon-name-part-type="species" reg="boliviensis">boliviensis</tp:taxon-name-part></tp:taxon-name></italic> appears to be the sister taxon to the <italic><tp:taxon-name><tp:taxon-name-part taxon-name-part-type="genus" reg="Carex">C.</tp:taxon-name-part> <tp:taxon-name-part taxon-name-part-type="species" reg="angustispica">angustispica</tp:taxon-name-part></tp:taxon-name></italic>-<italic><tp:taxon-name><tp:taxon-name-part taxon-name-part-type="genus" reg="Carex">C.</tp:taxon-name-part> <tp:taxon-name-part taxon-name-part-type="species" reg="huancabambica">huancabambica</tp:taxon-name-part></tp:taxon-name></italic> clade and inhabits similar mountain environments as <italic><tp:taxon-name><tp:taxon-name-part taxon-name-part-type="genus" reg="Carex">C.</tp:taxon-name-part> <tp:taxon-name-part taxon-name-part-type="species" reg="huancabambica">huancabambica</tp:taxon-name-part></tp:taxon-name></italic>, but south of the Amotape–Huancabamba Zone, through the Central and the north of the Southern Andes, reaching higher altitudes (up to 4,100 m). No shared localities have been recorded between <tp:taxon-name><tp:taxon-name-part taxon-name-part-type="genus" reg="Carex">C.</tp:taxon-name-part> <tp:taxon-name-part taxon-name-part-type="species" reg="boliviensis">boliviensis</tp:taxon-name-part> <tp:taxon-name-part taxon-name-part-type="infraspecific-rank">subsp.</tp:taxon-name-part> <tp:taxon-name-part taxon-name-part-type="subspecies" reg="boliviensis">boliviensis</tp:taxon-name-part></tp:taxon-name> and <italic><tp:taxon-name><tp:taxon-name-part taxon-name-part-type="genus" reg="Carex">C.</tp:taxon-name-part> <tp:taxon-name-part taxon-name-part-type="species" reg="huancabambica">huancabambica</tp:taxon-name-part></tp:taxon-name></italic>, the latter only being recorded immediately north of the distribution limit of <tp:taxon-name><tp:taxon-name-part taxon-name-part-type="genus" reg="Carex">C.</tp:taxon-name-part> <tp:taxon-name-part taxon-name-part-type="species" reg="boliviensis">boliviensis</tp:taxon-name-part> <tp:taxon-name-part taxon-name-part-type="infraspecific-rank">subsp.</tp:taxon-name-part> <tp:taxon-name-part taxon-name-part-type="subspecies" reg="boliviensis">boliviensis</tp:taxon-name-part></tp:taxon-name> in South America. Only a single locality in Oaxaca, southwest Mexico, is known to harbour more than one species of sect. <tp:taxon-name><tp:taxon-name-part taxon-name-part-type="genus" reg="Carex"/><tp:taxon-name-part taxon-name-part-type="section" reg="Porocystis">Porocystis</tp:taxon-name-part></tp:taxon-name> (<italic><tp:taxon-name><tp:taxon-name-part taxon-name-part-type="genus" reg="Carex">C.</tp:taxon-name-part> <tp:taxon-name-part taxon-name-part-type="species" reg="angustispica">angustispica</tp:taxon-name-part></tp:taxon-name></italic> and <tp:taxon-name><tp:taxon-name-part taxon-name-part-type="genus" reg="Carex">C.</tp:taxon-name-part> <tp:taxon-name-part taxon-name-part-type="species" reg="boliviensis">boliviensis</tp:taxon-name-part> <tp:taxon-name-part taxon-name-part-type="infraspecific-rank">subsp.</tp:taxon-name-part> <tp:taxon-name-part taxon-name-part-type="subspecies" reg="boliviensis">boliviensis</tp:taxon-name-part></tp:taxon-name>; <xref ref-type="bibr" rid="B26">Reznicek and González-Elizondo (2001)</xref>).</p></tp:treatment-sec><tp:treatment-sec><!--Section generated to contain objects referenced in tp:taxon-treatment.--><fig id="F3" position="float" orientation="portrait"><object-id xmlns:xlink="http://www.w3.org/1999/xlink" content-type="doi" xlink:type="simple">10.3897/phytokeys.265.161909.figure3</object-id><object-id xmlns:xlink="http://www.w3.org/1999/xlink" content-type="arpha" xlink:type="simple">5CCD097C-6408-5CF1-8AD9-CF079561F8F1</object-id><label>Figure 3.</label><caption><p>Holotype of <italic><tp:taxon-name><tp:taxon-name-part taxon-name-part-type="genus" reg="Carex">Carex</tp:taxon-name-part> <tp:taxon-name-part taxon-name-part-type="species" reg="huancabambica">huancabambica</tp:taxon-name-part></tp:taxon-name></italic> sp. nov. (P. Jiménez-Mejías et al. 73PERPJM21) preserved at Universidad Pablo de Olavide Herbarium (UPOS 18941).</p></caption><graphic xmlns:xlink="http://www.w3.org/1999/xlink" xlink:href="phytokeys-265-161_article-161909__-g003.jpg" position="float" orientation="portrait" xlink:type="simple" id="oo_1455116.jpg"><uri content-type="original_file" xlink:type="simple">https://binary.pensoft.net/fig/1455116</uri></graphic></fig><fig id="F5" position="float" orientation="portrait"><object-id xmlns:xlink="http://www.w3.org/1999/xlink" content-type="doi" xlink:type="simple">10.3897/phytokeys.265.161909.figure5</object-id><object-id xmlns:xlink="http://www.w3.org/1999/xlink" content-type="arpha" xlink:type="simple">A653CEB1-88C7-52F2-91C5-60D6611E03D9</object-id><label>Figure 5.</label><caption><p>Comparative illustration of the main diagnostic morphological characters of <italic><tp:taxon-name><tp:taxon-name-part taxon-name-part-type="genus" reg="Carex">Carex</tp:taxon-name-part> <tp:taxon-name-part taxon-name-part-type="species" reg="huancabambica">huancabambica</tp:taxon-name-part></tp:taxon-name></italic> (A–J), <italic><tp:taxon-name><tp:taxon-name-part taxon-name-part-type="genus" reg="Carex">Carex</tp:taxon-name-part> <tp:taxon-name-part taxon-name-part-type="species" reg="boliviensis">boliviensis</tp:taxon-name-part></tp:taxon-name></italic> (K–O) and <italic><tp:taxon-name><tp:taxon-name-part taxon-name-part-type="genus" reg="Carex">Carex</tp:taxon-name-part> <tp:taxon-name-part taxon-name-part-type="species" reg="angustispica">angustispica</tp:taxon-name-part></tp:taxon-name></italic> (P–T). A–J. Details of inflorescence (A, F); glume (B, G); abaxial face of utricle (C, H); adaxial face of utricle (D, I); achene (E, J) of <italic><tp:taxon-name><tp:taxon-name-part taxon-name-part-type="genus" reg="Carex">Carex</tp:taxon-name-part> <tp:taxon-name-part taxon-name-part-type="species" reg="huancabambica">huancabambica</tp:taxon-name-part></tp:taxon-name></italic> (A–E holotype, PERU, P. Jiménez-Mejías et al. 73PERPJM21, UPOS 18941; F–J P. Jiménez-Mejías et al. 37PERPJM21, UPOS 18942). K–O. Details of inflorescence (K); glume (L); abaxial face of utricle (M); adaxial face of utricle (N); achene (O) of <italic><tp:taxon-name><tp:taxon-name-part taxon-name-part-type="genus" reg="Carex">Carex</tp:taxon-name-part> <tp:taxon-name-part taxon-name-part-type="species" reg="boliviensis">boliviensis</tp:taxon-name-part></tp:taxon-name></italic> (PERU, S. Martín-Bravo et al. 224SMB21bis, UPOS 18943). P–T. Details of inflorescence (P); glume (Q); abaxial face of utricle (R); adaxial face of utricle (S); achene (T) of <italic><tp:taxon-name><tp:taxon-name-part taxon-name-part-type="genus" reg="Carex">Carex</tp:taxon-name-part> <tp:taxon-name-part taxon-name-part-type="species" reg="angustispica">angustispica</tp:taxon-name-part></tp:taxon-name></italic> (holotype, MEXICO, A. A. Reznicek 8093, MICH 1210074). Scale bars: 4 mm (A, F, K, P); 1 mm (B–E, G–J, L–O, Q–T).</p></caption><graphic xmlns:xlink="http://www.w3.org/1999/xlink" xlink:href="phytokeys-265-161_article-161909__-g005.jpg" position="float" orientation="portrait" xlink:type="simple" id="oo_1455118.jpg"><uri content-type="original_file" xlink:type="simple">https://binary.pensoft.net/fig/1455118</uri></graphic></fig><fig id="F1" position="float" orientation="portrait"><object-id xmlns:xlink="http://www.w3.org/1999/xlink" content-type="doi" xlink:type="simple">10.3897/phytokeys.265.161909.figure1</object-id><object-id xmlns:xlink="http://www.w3.org/1999/xlink" content-type="arpha" xlink:type="simple">C1CCFE2D-CEB5-52CB-91EB-8B468F6FFA3C</object-id><label>Figure 1.</label><caption><p>Distribution map representing the Neotropical species of <tp:taxon-name><tp:taxon-name-part taxon-name-part-type="genus" reg="Carex">Carex</tp:taxon-name-part> <tp:taxon-name-part taxon-name-part-type="infraspecific-rank">sect.</tp:taxon-name-part> <tp:taxon-name-part taxon-name-part-type="section" reg="Porocystis">Porocystis</tp:taxon-name-part></tp:taxon-name>. Occurrence data (Suppl. material <xref ref-type="supplementary-material" rid="S2">2</xref>; <xref ref-type="bibr" rid="B30">Sanz-Arnal et al. 2025a</xref>, <xref ref-type="bibr" rid="B31">b</xref>) includes the studied specimens of <italic><tp:taxon-name><tp:taxon-name-part taxon-name-part-type="genus" reg="Carex">Carex</tp:taxon-name-part> <tp:taxon-name-part taxon-name-part-type="species" reg="huancabambica">huancabambica</tp:taxon-name-part></tp:taxon-name></italic> sp. nov. (field collections and herbaria specimens examined, deposited at HUTI, QCA, QCNE, UPOS and USM).</p></caption><graphic xmlns:xlink="http://www.w3.org/1999/xlink" xlink:href="phytokeys-265-161_article-161909__-g001.jpg" position="float" orientation="portrait" xlink:type="simple" id="oo_1455114.jpg"><uri content-type="original_file" xlink:type="simple">https://binary.pensoft.net/fig/1455114</uri></graphic></fig><supplementary-material xmlns:xlink="http://www.w3.org/1999/xlink" id="S2" position="float" orientation="portrait" xlink:type="simple"><object-id content-type="doi" xlink:type="simple">10.3897/phytokeys.265.161909.suppl2</object-id><object-id content-type="arpha" xlink:type="simple">13CCDBDE-DC4C-528B-A9E9-7BAF41A89E04</object-id><label>Supplementary material 2</label><caption><p>List of studied material used for the morphological part of the present study</p></caption><statement content-type="dataType"><label>Data type</label><p>xlsx</p></statement><statement content-type="notes"><label>Explanation note</label><p>List of studied material used for the morphological part of the present study (Figs <xref ref-type="fig" rid="F3">3</xref>–<xref ref-type="fig" rid="F5">5</xref>), including all the specimens with coordinate data (<xref ref-type="bibr" rid="B30">Sanz-Arnal et al. 2025a</xref>, <xref ref-type="bibr" rid="B31">b</xref>) used to build the distribution map of the Neotropical species of sect. <tp:taxon-name><tp:taxon-name-part taxon-name-part-type="genus" reg="Carex"/><tp:taxon-name-part taxon-name-part-type="section" reg="Porocystis">Porocystis</tp:taxon-name-part></tp:taxon-name> (Fig. <xref ref-type="fig" rid="F1">1</xref>). Information of taxon, authors, country (TDWG level 3 region abbreviations (“botanical countries”; <xref ref-type="bibr" rid="B5">Brummitt (2001)</xref>), locality of collection, herbarium and voucher number, collector and code of collector is included. Examined specimens are marked with !.</p></statement><media xlink:href="phytokeys-265-161_article-161909__-s002.xlsx" mimetype="application" mime-subtype="vnd.openxmlformats-officedocument.spreadsheetml.sheet" position="float" orientation="portrait" xlink:type="simple" id="oo_1455120.xlsx"><uri content-type="original_file" xlink:type="simple">https://binary.pensoft.net/file/1455120</uri></media><permissions><license xlink:type="simple"><license-p>This dataset is made available under the Open Database License (http://opendatacommons.org/licenses/odbl/1.0/). The Open Database License (ODbL) is a license agreement intended to allow users to freely share, modify, and use this Dataset while maintaining this same freedom for others, provided that the original source and author(s) are credited.</license-p></license></permissions><attrib specific-use="authors">Luis González-Gallego, Carmen Benítez-Benítez, Anton A. Reznicek, Asunción Cano, Nora H. Oleas, Santiago Martín-Bravo, Pedro Jiménez-Mejías</attrib></supplementary-material><fig id="F2" position="float" orientation="portrait"><object-id xmlns:xlink="http://www.w3.org/1999/xlink" content-type="doi" xlink:type="simple">10.3897/phytokeys.265.161909.figure2</object-id><object-id xmlns:xlink="http://www.w3.org/1999/xlink" content-type="arpha" xlink:type="simple">B1E5540D-E963-579D-9F45-BE747E46C524</object-id><label>Figure 2.</label><caption><p>Bayesian phylogenetic tree obtained from the concatenation of <abbrev xmlns:xlink="http://www.w3.org/1999/xlink" xlink:title="nuclear ribosomal DNA" id="ABBRID0EL3AE" xlink:type="simple">nrDNA</abbrev> (<abbrev xmlns:xlink="http://www.w3.org/1999/xlink" xlink:title="internal transcribed spacer" id="ABBRID0EP3AE" xlink:type="simple">ITS</abbrev> and <abbrev xmlns:xlink="http://www.w3.org/1999/xlink" xlink:title="nrDNA external transcribed spacer" id="ABBRID0ET3AE" xlink:type="simple">ETS</abbrev>) and <abbrev xmlns:xlink="http://www.w3.org/1999/xlink" xlink:title="chloroplast DNA" id="ABBRID0EX3AE" xlink:type="simple">cpDNA</abbrev> (<italic><abbrev xmlns:xlink="http://www.w3.org/1999/xlink" xlink:title="maturase K" id="ABBRID0E33AE" xlink:type="simple">matK</abbrev></italic>) sequences of species of the Castanea Clade including one tip per taxon and multiple tips per taxon for the focal populations, highlighted in grey. Both <abbrev xmlns:xlink="http://www.w3.org/1999/xlink" xlink:title="Bayesian Inference" id="ABBRID0EA4AE" xlink:type="simple">BI</abbrev> posterior probabilities (<abbrev xmlns:xlink="http://www.w3.org/1999/xlink" xlink:title="posterior probability" id="ABBRID0EE4AE" xlink:type="simple">PP</abbrev> &gt; 0.8) and <abbrev xmlns:xlink="http://www.w3.org/1999/xlink" xlink:title="Maximum Likelihood" id="ABBRID0EI4AE" xlink:type="simple">ML</abbrev> bootstrap (<abbrev xmlns:xlink="http://www.w3.org/1999/xlink" xlink:title="bootstrap support" id="ABBRID0EM4AE" xlink:type="simple">BS</abbrev> &gt; 60%) values are given above and below branches, respectively, for bold thick branches. The placement of <italic><tp:taxon-name><tp:taxon-name-part taxon-name-part-type="genus" reg="Carex">Carex</tp:taxon-name-part> <tp:taxon-name-part taxon-name-part-type="species" reg="huancabambica">huancabambica</tp:taxon-name-part></tp:taxon-name></italic> sp. nov. is highlighted in red colour. Tip labels include the geographical origin of the specimen using TDWG level 3 region abbreviations (“botanical countries”; <xref ref-type="bibr" rid="B5">Brummitt (2001)</xref>) and the ID-specification of the specimen or voucher (Suppl. material <xref ref-type="supplementary-material" rid="S1">1</xref>).</p></caption><graphic xmlns:xlink="http://www.w3.org/1999/xlink" xlink:href="phytokeys-265-161_article-161909__-g002.jpg" position="float" orientation="portrait" xlink:type="simple" id="oo_1455115.jpg"><uri content-type="original_file" xlink:type="simple">https://binary.pensoft.net/fig/1455115</uri></graphic></fig><supplementary-material xmlns:xlink="http://www.w3.org/1999/xlink" id="S1" position="float" orientation="portrait" xlink:type="simple"><object-id content-type="doi" xlink:type="simple">10.3897/phytokeys.265.161909.suppl1</object-id><object-id content-type="arpha" xlink:type="simple">ECAE04B4-9B7F-5677-B823-F530DB139D7B</object-id><label>Supplementary material 1</label><caption><p>List of sequenced specimens used for the phylogeny</p></caption><statement content-type="dataType"><label>Data type</label><p>xlsx</p></statement><statement content-type="notes"><label>Explanation note</label><p>List of sequenced specimens used for the phylogeny (Fig. <xref ref-type="fig" rid="F2">2</xref>) with their accession numbers included, including the newly-sequenced material of the taxa of study, highlighted in bold and the previously published sequences (<xref ref-type="bibr" rid="B14">Jiménez-Mejías et al. 2016</xref>; <xref ref-type="bibr" rid="B18">Martín-Bravo et al. 2019</xref>).</p></statement><media xlink:href="phytokeys-265-161_article-161909__-s001.xlsx" mimetype="application" mime-subtype="vnd.openxmlformats-officedocument.spreadsheetml.sheet" position="float" orientation="portrait" xlink:type="simple" id="oo_1455119.xlsx"><uri content-type="original_file" xlink:type="simple">https://binary.pensoft.net/file/1455119</uri></media><permissions><license xlink:type="simple"><license-p>This dataset is made available under the Open Database License (http://opendatacommons.org/licenses/odbl/1.0/). The Open Database License (ODbL) is a license agreement intended to allow users to freely share, modify, and use this Dataset while maintaining this same freedom for others, provided that the original source and author(s) are credited.</license-p></license></permissions><attrib specific-use="authors">Luis González-Gallego, Carmen Benítez-Benítez, Anton A. Reznicek, Asunción Cano, Nora H. Oleas, Santiago Martín-Bravo, Pedro Jiménez-Mejías</attrib></supplementary-material></tp:treatment-sec><ref-list><ref id="B30"><mixed-citation xmlns:xlink="http://www.w3.org/1999/xlink" xlink:type="simple"><person-group><name name-style="western"><surname>Sanz-Arnal</surname><given-names>M</given-names></name><name name-style="western"><surname>García-Moro</surname><given-names>P</given-names></name><name name-style="western"><surname>Benítez-Benítez</surname><given-names>C</given-names></name><name name-style="western"><surname>Coca-de-la-Iglesia</surname><given-names>M</given-names></name><name name-style="western"><surname>Gallego-Narbón</surname><given-names>A</given-names></name><name name-style="western"><surname>Barciela</surname><given-names>C</given-names></name><name name-style="western"><surname>Bartolucci</surname><given-names>F</given-names></name><name name-style="western"><surname>Bhandari</surname><given-names>P</given-names></name><name name-style="western"><surname>Bradley</surname><given-names>M</given-names></name><name name-style="western"><surname>Cano</surname><given-names>A</given-names></name><name name-style="western"><surname>Derouaux</surname><given-names>A</given-names></name><name name-style="western"><surname>Donadío</surname><given-names>S</given-names></name><name name-style="western"><surname>Escudero</surname><given-names>M</given-names></name><name name-style="western"><surname>Fabbroni</surname><given-names>M</given-names></name><name name-style="western"><surname>Ford</surname><given-names>KA</given-names></name><name name-style="western"><surname>Galasso</surname><given-names>G</given-names></name><name name-style="western"><surname>Gebauer</surname><given-names>S</given-names></name><name name-style="western"><surname>González-Elizondo</surname><given-names>MS</given-names></name><name name-style="western"><surname>Hamon</surname><given-names>D</given-names></name><name name-style="western"><surname>Hoffmann</surname><given-names>MH</given-names></name><name name-style="western"><surname>Jin</surname><given-names>X-F</given-names></name><name name-style="western"><surname>Koopman</surname><given-names>J</given-names></name><name name-style="western"><surname>Li</surname><given-names>B</given-names></name><name name-style="western"><surname>Lois</surname><given-names>R</given-names></name><name name-style="western"><surname>Lu</surname><given-names>Y-F</given-names></name><name name-style="western"><surname>Luceño</surname><given-names>M</given-names></name><name name-style="western"><surname>Márquez-Corro</surname><given-names>JI</given-names></name><name name-style="western"><surname>Martín-Bravo</surname><given-names>S</given-names></name><name name-style="western"><surname>Mesterházy</surname><given-names>A</given-names></name><name name-style="western"><surname>Míguez</surname><given-names>M</given-names></name><name name-style="western"><surname>Morales-Alonso</surname><given-names>A</given-names></name><name name-style="western"><surname>Muasya</surname><given-names>AM</given-names></name><name name-style="western"><surname>Muñoz-Schüler</surname><given-names>P</given-names></name><name name-style="western"><surname>Naczi</surname><given-names>R</given-names></name><name name-style="western"><surname>Oleas</surname><given-names>NH</given-names></name><name name-style="western"><surname>Pereira-Silva</surname><given-names>L</given-names></name><name name-style="western"><surname>Řepka</surname><given-names>R</given-names></name><name name-style="western"><surname>Reznicek</surname><given-names>AA</given-names></name><name name-style="western"><surname>Sanbonmatsu</surname><given-names>KK</given-names></name><name name-style="western"><surname>Sánchez</surname><given-names>E</given-names></name><name name-style="western"><surname>Spalink</surname><given-names>D</given-names></name><name name-style="western"><surname>Strid</surname><given-names>A</given-names></name><name name-style="western"><surname>Vanormelingen</surname><given-names>P</given-names></name><name name-style="western"><surname>Verloove</surname><given-names>F</given-names></name><name name-style="western"><surname>Wilson</surname><given-names>KL</given-names></name><name name-style="western"><surname>Yano</surname><given-names>O</given-names></name><name name-style="western"><surname>Zhang</surname><given-names>S</given-names></name><name name-style="western"><surname>Jiménez-Mejías</surname><given-names>P.</given-names></name></person-group> (<year>2025a</year>) A comprehensive database of expert-curated occurrences for the genus <italic><tp:taxon-name><tp:taxon-name-part taxon-name-part-type="genus">Carex</tp:taxon-name-part></tp:taxon-name></italic> L. (<tp:taxon-name><tp:taxon-name-part taxon-name-part-type="family">Cyperaceae</tp:taxon-name-part></tp:taxon-name>). Global Ecology and Biogeography e70123. <ext-link xlink:href="10.1111/geb.70123" ext-link-type="doi" xlink:type="simple">https://doi.org/10.1111/geb.70123</ext-link></mixed-citation></ref><ref id="B31"><mixed-citation xmlns:xlink="http://www.w3.org/1999/xlink" xlink:type="simple"><person-group><name name-style="western"><surname>Sanz-Arnal</surname><given-names>M</given-names></name><name name-style="western"><surname>García-Moro</surname><given-names>P</given-names></name><name name-style="western"><surname>Benítez-Benítez</surname><given-names>C</given-names></name><name name-style="western"><surname>Coca-de-la-Iglesia</surname><given-names>M</given-names></name><name name-style="western"><surname>Gallego-Narbón</surname><given-names>A</given-names></name><name name-style="western"><surname>Barciela</surname><given-names>C</given-names></name><name name-style="western"><surname>Bartolucci</surname><given-names>F</given-names></name><name name-style="western"><surname>Bhandari</surname><given-names>P</given-names></name><name name-style="western"><surname>Bradley</surname><given-names>M</given-names></name><name name-style="western"><surname>Cano</surname><given-names>A</given-names></name><name name-style="western"><surname>Derouaux</surname><given-names>A</given-names></name><name name-style="western"><surname>Donadío</surname><given-names>S</given-names></name><name name-style="western"><surname>Escudero</surname><given-names>M</given-names></name><name name-style="western"><surname>Fabbroni</surname><given-names>M</given-names></name><name name-style="western"><surname>Ford</surname><given-names>KA</given-names></name><name name-style="western"><surname>Galasso</surname><given-names>G</given-names></name><name name-style="western"><surname>Gebauer</surname><given-names>S</given-names></name><name name-style="western"><surname>González-Elizondo</surname><given-names>MS</given-names></name><name name-style="western"><surname>Hamon</surname><given-names>D</given-names></name><name name-style="western"><surname>Hoffmann</surname><given-names>MH</given-names></name><name name-style="western"><surname>Jin</surname><given-names>X-F</given-names></name><name name-style="western"><surname>Koopman</surname><given-names>J</given-names></name><name name-style="western"><surname>Li</surname><given-names>B</given-names></name><name name-style="western"><surname>Lois</surname><given-names>R</given-names></name><name name-style="western"><surname>Lu</surname><given-names>Y-F</given-names></name><name name-style="western"><surname>Luceño</surname><given-names>M</given-names></name><name name-style="western"><surname>Márquez-Corro</surname><given-names>JI</given-names></name><name name-style="western"><surname>Martín-Bravo</surname><given-names>S</given-names></name><name name-style="western"><surname>Mesterházy</surname><given-names>A</given-names></name><name name-style="western"><surname>Míguez</surname><given-names>M</given-names></name><name name-style="western"><surname>Morales-Alonso</surname><given-names>A</given-names></name><name name-style="western"><surname>Muasya</surname><given-names>AM</given-names></name><name name-style="western"><surname>Muñoz-Schüler</surname><given-names>P</given-names></name><name name-style="western"><surname>Naczi</surname><given-names>R</given-names></name><name name-style="western"><surname>Oleas</surname><given-names>NH</given-names></name><name name-style="western"><surname>Pereira-Silva</surname><given-names>L</given-names></name><name name-style="western"><surname>Řepka</surname><given-names>R</given-names></name><name name-style="western"><surname>Reznicek</surname><given-names>AA</given-names></name><name name-style="western"><surname>Sanbonmatsu</surname><given-names>KK</given-names></name><name name-style="western"><surname>Sánchez</surname><given-names>E</given-names></name><name name-style="western"><surname>Spalink</surname><given-names>D</given-names></name><name name-style="western"><surname>Strid</surname><given-names>A</given-names></name><name name-style="western"><surname>Vanormelingen</surname><given-names>P</given-names></name><name name-style="western"><surname>Verloove</surname><given-names>F</given-names></name><name name-style="western"><surname>Wilson</surname><given-names>KL</given-names></name><name name-style="western"><surname>Yano</surname><given-names>O</given-names></name><name name-style="western"><surname>Zhang</surname><given-names>S</given-names></name><name name-style="western"><surname>Jiménez-Mejías</surname><given-names>P.</given-names></name></person-group> (<year>2025b</year>) <italic><tp:taxon-name><tp:taxon-name-part taxon-name-part-type="genus">Carex</tp:taxon-name-part></tp:taxon-name></italic> expert-curated dataset: ecd_dataset_v1.0.0 (version 1.0.0) [Data set]. Zenodo. <ext-link xlink:href="10.5281/zenodo.14998163" ext-link-type="doi" xlink:type="simple">https://doi.org/10.5281/zenodo.14998163</ext-link></mixed-citation></ref><ref id="B13"><mixed-citation xmlns:xlink="http://www.w3.org/1999/xlink" xlink:type="simple">IUCN (<year>2024</year>) <source>Guidelines for the application of IUCN Red List of ecosystems categories and criteria, Ver. 2.0.</source><publisher-name>IUCN</publisher-name>, <publisher-loc>Gland, Switzerland</publisher-loc>, <size units="page">162 pp</size>. <ext-link xlink:href="10.2305/IUCN.CH.2016.RLE.1.en" ext-link-type="doi" xlink:type="simple">https://doi.org/10.2305/IUCN.CH.2016.RLE.1.en</ext-link></mixed-citation></ref><ref id="B5"><mixed-citation xmlns:xlink="http://www.w3.org/1999/xlink" xlink:type="simple"><person-group><name name-style="western"><surname>Brummitt</surname><given-names>RK</given-names></name></person-group> (<year>2001</year>) <source>World geographical scheme for recording plant distributions. Ed. 2. Hunt Inst.</source><publisher-name>for Botanical Documentation</publisher-name>, <publisher-loc>Pittsburgh</publisher-loc>, <size units="page">137 pp</size>.</mixed-citation></ref><ref id="B26"><mixed-citation xmlns:xlink="http://www.w3.org/1999/xlink" xlink:type="simple"><person-group><name name-style="western"><surname>Reznicek</surname><given-names>AA</given-names></name><name name-style="western"><surname>González-Elizondo</surname><given-names>MS</given-names></name></person-group> (<year>2001</year>) <article-title><tp:taxon-name><tp:taxon-name-part taxon-name-part-type="genus">Carex</tp:taxon-name-part> <tp:taxon-name-part taxon-name-part-type="infraspecific-rank">sect.</tp:taxon-name-part> <tp:taxon-name-part taxon-name-part-type="section">Porocystis</tp:taxon-name-part></tp:taxon-name> in Mexico and Central America.</article-title><source>Contributions from the University of Michigan Herbarium</source><volume>23</volume>: <fpage>339</fpage>–<lpage>348</lpage>.</mixed-citation></ref></ref-list></tp:taxon-treatment>
