# Supplementary material for: ﻿ Carex huancabambica (Cyperaceae), a new species from the Peruvian and Ecuadorian Andes
Source: PhytoKeys. 2025 Oct 31;265:161–80. doi: 10.3897/phytokeys.265.161909 (PMC12595506; doi:10.3897/phytokeys.265.161909)
Supplement: Supplementary material 1 — List of sequenced specimens used for the phylogeny [file phytokeys-265-161_article-161909__-s001.xlsx]

## Sheet: Sheet1
ID	Taxon	Authors	Botanical country (TDWG3)	Country and locality	Latitude (DDM)	Longitude (DDM)	Date	Herbarium number	Collector(s)	Collector code	ETS_NCBI_ACCESSION	ITS_NCBI_ACCESSION	matK_NCBI_ACCESSION
spm00000681	Carex aestivalis	M.A.Curtis ex A.Gray	PEN	USA: Pennsylvania, Tioga Co., 2.5 mi S of town of Jackson Summit, upper reaches of Painter Run, along E side of unpaves rd (T790), 0.5 rd mi S of its jct T669	41° 54.45000' N	77° 01.24980' W	May 23, 2004	DOV48308	R.F.C. Naczi	10335	MN760562	MN761566	GU172459
spm00000262	Carex angustispica	Reznicek & S.González	MXS	Mexico: Oaxaca. Sierra de Juarez, along hwy 175 0.6 km by road SW of Mirador at Cerro Pelon, ca. 60 km NE of Oaxaca	17° 34.428' N	96° 32.466' W	Feb 21, 1988	MICH1132341	A.A. Reznicek, S.A. Reznicek	8077	MN760565	MN761537	MN763181
spm00000258	Carex anisostachys	Liebm.	MXT	Mexico: Chiapas, Mpio, Zinacantan: Ca. 1 km from Zinacantan along road between Zinacantan and Salina	16° 46.0333' N	94° 44.0333' W	Nov 05, 1998	MICH1132344	S. González, A.A. Reznicek, M. González, M. Pinedo	10784	MN760767	MN761821	MN763090
spm00000731	Carex arctata	Boott	WIS	USA: Wisconsin, Forest Co., Laoma twp T35N R15E S6 NW1/4, Laona School Forest, along State Hwy 32, 0.8 mi S of its jct in Laona US Hwy 8	NA	NA	Jul 19, 2003	DOV39719	T.G. Lammers	11636	MN761107	MN761625	GU172525
68GERP15	Carex boliviensis subsp. boliviensis	Van Heurck & Müll.Arg.	AGW	Argentina: Tucumán, Tafí del Valle, above Cristo Redentor	26° 49.8315' S	65° 42.3753' W	Jan 29, 2015	UPOS18947	G. Rodríguez-Palacios, P. Jiménez-Mejías	68GERP15	-	PV771046	PV780405
136SMB21	Carex boliviensis subsp. boliviensis	Van Heurck & Müll.Arg.	PER	Peru: Apurimac, Ruta entre Cuzco y Abancay. Abra que aparece tras pasar Curahuasi	13° 34.0902' S	72° 49.3764' W	Sep 22, 2021	UPOS18948	S. Martín-Bravo, P. García-Moro, R.M. Gonzales Tiburcio, P. Jiménez-Mejías	136SMB21	-	PV715696	PV690763
50GERP15	Carex boliviensis subsp. boliviensis	Van Heurck & Müll.Arg.	AGE	Argentina: Córdoba, Quebrada del Condorito National Park	31° 36.9017' S	64° 49.7102' W	Feb 11, 2015	UPOS18946	G. Rodríguez-Palacios, P. Jiménez-Mejías	50GERP15	-	PV747495	PV752315
spm00000255	Carex boliviensis subsp. boliviensis	Van Heurck & Müll.Arg.	MXC	Mexico: Mexico State. 3.2 road km N of Paso de Cortés, S slope of Volcan Ixtaccihuatl	19° 04.482' N	98° 38.022' W	Aug 21, 2000	MICH1132410	P.F. Zika	15389	MN760564	MN761620	MN763561
González10532	Carex boliviensis subsp. boliviensis	Van Heurck & Müll.Arg.	MXS	Mexico: Oaxaca. Ixtlán de Juárez. Humo Chico; Ixtlán de Juárez; Cerro Pelón, along hwy 175, Tuxtepec-Oaxaca hwy	17° 34.3833' N	96° 30.3333' W	Jul 16, 1997	MICH1132412	S. González, A.A. Reznicek	10532	PV752314	PV747496	PV752316
spm00000250	Carex boliviensis subsp. occidentalis	Reznicek & S.González	MXE	Mexico: Durango. 16 km de La Ventana, por el camino a Charcos-Sta. Ma. De Ocotan, Municipio: El Mezquital	23° 28.620' N	104° 22.740' W	Jun 18, 1992	MICH1132407	S. González	5163	MN760567	MN761621	-
Reznicek12260	Carex boliviensis subsp. occidentalis	Reznicek & S.González	MXE	Mexico: Chihuahua. Guachochi	26° 54.6167' N	107° 06.6667' W	Jun 28, 2014	MICH1459220	A.A. Reznicek	12260	-	PV747497	PV752317
spm00000264	Carex caeligena	Reznicek	MXE	Mexico: Tamaulipas, Mpio. Gomez Farias, vicinity of Rancho del Cielo Biological Station ca. 7 km WNW of Gomez Farias. NE of Indian Springs (Ojo de Agua de los Indios) towards Agua Linda	23° 05.3820' N	99° 12.1380' W	Jun 01, 1989	MICH1132451	A.A. Reznicek, R.F.C. Naczi	8468	MN760637	MN761559	MN763065
spm00001685	Carex californica	L.H.Bailey	CAL	USA: California, Mendocino Co., Eureka Hill quad	38° 53.4667' N	123° 37.1333' W	Jul 12, 2000	CHSC79114	R. Weiss	NA	MN760525	MN761877	GU172639
spm00000815	Carex caroliniana	Schwein.	ALA	USA: Alabama, Jackson Co, 2.5 mi W of Fackler, N part of Mud Crk Wildlife Management Area, 0.5 mi S of county rte 42, near tributary of Mud Crk	34° 47.900' N	85° 56.667' W	Apr 21, 2002	DOV25779	R.F.C. Naczi	9018	MN760578	MN761583	GU172662
spm00000782	Carex complanata subsp. complanata	Torr. & Hook.	TEX	USA: Texas, Colorado Co., 11 mi NE of Alleyton, along S side of San Bernard Riv, W of its crossing by rte 949	29° 49.633' N	96° 21.100' W	Apr 21, 2007	DOV63461	R.F.C. Naczi	11705	MN760661	MN761557	GU172701
González10469	Carex complanata subsp. tropicalis	Reznicek & S.González	MXT	Mexico: Chiapas, Mpio. Tenejapa, ca. 1 km S of Tenejapa (km 26.7) along road to San Cristóbal de las Casas	16° 49.0500' N	92° 30.1333' W	Jul 10, 1997	MICH1132532	S. González, A.A. Reznicek, M. González, M. Pinedo	10469	-	PV771047	PV780407
spm00000863	Carex debilis	Michx.	OKL	USA: Oklahoma, Le Flore Co., 3 mi NNE of Octavia, along S side of Cucumber Crk, 0.2 mi E of its crossing by rte 259	34°24.21667' N	94° 24.01667' W	May 26, 2003	DOV37439	R.F.C. Naczi, B.A. Ford	9646	MN760573	MN761569	GU172754
spm00001916	Carex elliottii	Schwein. & Torr.	FLA	USA: Florida, Bay Co., Moore's Pasture Unit of Point Washington Wildlife Management Area (N of Rte 388)	30° 23.31684' N	85° 43.89204' W	May 09, 2002	FSU17498	L.C. Anderson	20185	MN760897	MN761433	GU172829
spm00001732	Carex formosa	Dewey	ILL	USA: Illinois, Cook Co., Green Bay Bick Path Survey Corridor Turnbull Woods (Chicago Botanic Garden)	42° 08.949' N	87° 47.10480' W	Jul 18, 2006	ILLS234285	M.J.C. Murphy	1512.2	MN761033	MN761619	GU172885
spm00001688	Carex gynodynama	Olney	CAL	USA: California, Mendocino Co., N Coast Ranges, coastal Mendocino, Along Big Riverside ditch, N side of rd past quarry about 0.5 km	39° 18.000' N	123° 46.000' W	Jun 02, 2002	CHSC83322	B. Maslach	51	MN760575	MN761633	GU172951
spm00001475	Carex hirtifolia	Mack.	QUE	Canada: Québec, MRC Le Haut Saint Laurent, Reserve nat'le de faune du Lac Saint Francois, Ile aux Staphyliers, NE	NA	NA	Jun 09, 2004	MT19275	A. Sabourin, J. Labrecque, N. Lavoie, S. Bourdon	2427	MN760571	MN761487	GU172989
21ECU-AMA22	Carex huancabambica	Gonz.Gallego & Jim.Mejías	ECU	Ecuador: Loja. Cerca de Ramos Urku, carretera Loja-Cuenca	03° 40.5102' S	79° 16.0522' W	Jul 28, 2022	UPOS18944	A. Morales Alonso, P. Jiménez Mejías, I. Masa Iranzo, E. Sánchez	21ECU-AMA22	-	PV715697	PV690764
73PERPJM21	Carex huancabambica	Gonz.Gallego & Jim.Mejías	PER	Peru: Piura. Camino a la Laguna Negra	05° 03.9421' S	79° 29.8658' W	Oct 10, 2021	UPOS18941	P. Jiménez-Mejías, P. García-Moro, R.M. Gonzales Tiburcio	73PERPJM21	PV690768	PV715699	PV690766
37PERPJM21	Carex huancabambica	Gonz.Gallego & Jim.Mejías	PER	Peru: Cajamarca. Carretera entre Chota y Cutervo	06° 27.1069' S	78° 45.4888' W	Oct 07, 2021	UPOS18942	P. Jiménez-Mejías, P. García-Moro, R.M. Gonzales Tiburcio	37PERPJM21	PV690767	PV715698	PV690765
spm00001137	Carex oxylepis	Torr. & Hook.	KTY	USA: Kentucky, Clinton Co., 4 mi NE of Albany, E of rte 350, 1.4 rd mi S of jct of rtes 350 and 90, near S edge of forest	36° 43.900' N	85° 04.633' W	May 20, 1999	DOV20935	R.F.C. Naczi	7982	MN760576	MN761628	GU173341
spm00002008	Carex pallescens	L.	BRC	Canada: British Columbia, Greater Vancouver Regional District, Surrey, between Patullo bridge & Fraser Surrey docks	49° 7.0000' N	122° 45.0000' W	May 20, 1993	UBC15481	F. Lomer	NA	MN760826	MN761446	GU173353
spm00000284	Carex aff. pinophila	Reznicek & S.González	MXE	Mexico: Querétaro, Mpio. Landa de Matamoros: Llano Chiquito Valley, north extreme, west of El Puerto del Conejo	21° 24.1833' N	99° 06.1833' W	Jun 15, 2000	MICH1216168	A.A. Reznicek with S. Zamudio, G. Ocampo	11095	MN760566	MN761614	MN763061
spm00001224	Carex roanensis	F.J.Herm.	NCA	USA: North Carolina, Ashe Co., Bluff Mt.	NA	NA	May 24, 2004	DOV57314	B.A. Sorrie	11255	MN760538	MN761584	GU173479
spm00001304	Carex swanii	(Fernald) Mack.	ARK	USA: Arkansas, Monroe Co., 15 mi ESE of Clarendon, 1.8 mi E jct of Hwy US 49 and Hwy AR 362W, S side of Hwy AR 362W	34° 38.737' N	91° 06.233' W	May 20, 2006	DOV57427	C.T. Bryson, N.B. Bryson	21490	MN760561	MN761585	GU173655
spm00001308	Carex tenax	Chapm. ex Dewey	LOU	USA: Louisiana, Natchitoches Parish, Kitsatchie District of Kisatchie nat'l Forest	31° 32.2656' N	93° 03.7643' W	May 14, 1998	DOV46875	P.E. Hyatt	8139	MN760563	MN761445	GU173666
spm00001708	Carex torreyi	Tuck.	COL	USA: Colorado, Boulder Co., Bear Canyon, S facing tributary drainage of upper Bear Crk	NA	NA	Jun 24, 1997	COLO467251	T. Hogan, J. Korb, D. D'Amico	3110	MN759807	MN761455	GU173702
Baruch28	Carex tovarensis	Reznicek & G.A.Wheeler	VEN	Venezuela: Silla de Caracas	10° 32.2728' N	66° 50.8746' W	Jan 15, 1969	NY-	Z. Baruch	28	PV780404	-	PV780406
spm00001372	Carex venusta	Dewey	MSI	USA: Mississippi, Harrison Co., Howison, Tuxachanie trl to E of hwy US 49	30° 39.995' N	89° 8.011' W	Apr 14, 2004	DOV56541	C.T. Bryson	19958	MN760572	MN761536	GU173763
spm00001352	Carex whitneyi	Olney	CAL	USA: California, Amador Co., 6.5 mi SW of community of Kit Carson, 1.0 rd mi SW of jct of rte 88 and Mormon Emigrant trl, along small stream ESE of its crossing by rte 88	38° 37.1167' N	120° 13.1000' W	Aug 06, 2006	DOV63483	R.F.C. Naczi	11529	MN760569	MN761909	GU173794
