# Supplementary material for: ﻿ Carex huancabambica (Cyperaceae), a new species from the Peruvian and Ecuadorian Andes
Source: PhytoKeys. 2025 Oct 31;265:161–80. doi: 10.3897/phytokeys.265.161909 (PMC12595506; doi:10.3897/phytokeys.265.161909)
Supplement: Supplementary material 2 — List of studied material used for the morphological part of the present study [file phytokeys-265-161_article-161909__-s002.xlsx]

## Sheet: Sheet1
Use	Taxon	Authors	Botanical country (TDWG3)	Country and locality	Latitude (DDM)	Longitude (DDM)	Date	Herbarium number	Collector(s)	Collector code
Morphological study and geographic distribution	Carex angustispica	Reznicek & S.González	MXS	Mexico: Oaxaca. 47 km al N de Ixtlán de Juárez, sobre carretera a Tuxtepec (Cerca el Cerro Pelón)	17° 35.1903′ N	96° 30.551′ W	Oct 23, 1977	NY04695307!; MEXU777237!; ASU0006152	S. González	1014
Morphological study and geographic distribution	Carex angustispica	Reznicek & S.González	MXS	Mexico: Oaxaca. Santiago Comaltepec; 60 km NE of Oaxaca, Sierra de Juárez, along hwy 175 0.6 km by road SW of Mirador at Cerro Pelón	17° 34.734′ N	96° 31.662′ W	Feb 21, 1988	MICH1132340!	A.A. Reznicek	8080
Morphological study and geographic distribution	Carex angustispica	Reznicek & S.González	MXS	Mexico: Oaxaca. Entronque la Nueva Esperanza; 30.5 mi NE of Guelatao, along Mexico hwy 175	17° 43.908′ N	96° 19.434′ W	1975	MICH1132339!	A.A. Reznicek, D.R. Gregory	M-319
Morphological study and geographic distribution	Carex angustispica	Reznicek & S.González	MXS	Mexico: Oaxaca. Santiago Comaltepec; 60 km NE of Oaxaca, Sierra de Juárez, along hwy 175 0.6 km by road SW of Mirador at Cerro Pelón	17° 34.428′ N	96° 32.466′ W	1988	MICH1132341!	A.A. Reznicek	8077
Geographic distribution	Carex angustispica	Reznicek & S.González	MXE	Mexico: Querétaro de Arqueaga. Landa de Matamoros. La Mesa, 2 km al E de Lagunita de San Diego, por el camino al Llano Chiquito	21° 23.0666′ N	99° 8.7833′ W	Jun 11, 2002	QMEX!	S. Zamudio	11925
Geographic distribution	Carex angustispica	Reznicek & S.González	MXE	Mexico: Querétaro. Landa de Matamoros. Ca. 6 km SW of El Lobo on road (Hwy 120) to Jalpan, mpio. Landa de Matamoros	21° 16.5833′ N	99° 9.35′ W	Jul 14, 1996	CHAP52295!	A.A. Reznicek, S. González, M. Pinedo	10280
Geographic distribution	Carex angustispica	Reznicek & S.González	MXS	Mexico: Oaxaca. Cerro del Humo	17° 33.6′ N	96° 31.2′ W	Aug 10, 1975	F2047476	R.O. Lawton	803
Morphological study	Carex boliviensis subsp. boliviensis	Van Heurck & Müll.Arg.	BOL	Bolivia: Cochabamba, Chapare. By the dam on Corani Lake, Cochabamba - Villa Tunari highway	NA	NA	Jan 05, 2001	K001319225!	J.R.I. Wood	16705
Morphological study	Carex boliviensis subsp. boliviensis	Van Heurck & Müll.Arg.	BOL	Bolivia: Cochabamba, Quillacollo. By small lake in valleys between summits on road from Vinto to Morochata	NA	NA	Jan 28, 2001	K001319226!	J.R.I. Wood, D.J. Goyder	17026
Morphological study and geographic distribution	Carex boliviensis subsp. boliviensis	Van Heurck & Müll.Arg.	BOL	Bolivia: Cochabamba, Tiraque, sobre el camino de Kaspicancha a Santa Rosa	17° 22.93' S	65° 40.01' W	Mar 16, 2004	K001319229!	J.R.I Wood, M. Atahuachi	20427
Morphological study	Carex boliviensis subsp. boliviensis	Van Heurck & Müll.Arg.	BOL	Bolivia: Cochabamba, Carrasco, c. 1km from Monte Puncu towards Sehuencas	NA	NA	Dec 29, 1995	K001319232!	J.R.I. Wood	10316
Morphological study and geographic distribution	Carex boliviensis subsp. boliviensis	Van Heurck & Müll.Arg.	BOL	Bolivia: Dpto. Potosí, Prov. Xhayanta. By road c. 1-3 km west of Safiri along road from Ravelo to Sucre	18° 53.28 'S	65° 26.30' W	Jan 14, 2003	K001319245!	J.R.I. Wood	18900
Morphological study and geographic distribution	Carex boliviensis subsp. boliviensis	Van Heurck & Müll.Arg.	BOL	Bolivia: Cochabamba. Apopaya; Independencia, en la zona debajo del primer bosque en la zona de Pajchanti, unos 4km arriba de Independencia	17° 04.02' S	66° 50.50' W	Dec 19, 2002	K001319251!	J.R.I. Wood, M. Mercado, M. Mendoza	18740
Morphological study and geographic distribution	Carex boliviensis subsp. boliviensis	Van Heurck & Müll.Arg.	BOL	Bolivia: Dpto. Chuquisaca, Prov. Zudañez. Cordillera de los Sombreros in first valley inside the cordillera on road from Icla to Azurduy	19° 26.100' S	64° 40.642' W	Dec 13, 2002	K001319252!	J.R.I. Wood, H. Huaylla	18614
Morphological study	Carex boliviensis subsp. boliviensis	Van Heurck & Müll.Arg.	BOL	Bolivia: Dpto. La Paz, Prov. Manco Kapac, Isla del Sol	NA	NA	Jan 24, 1986	M0223407!	M. Liberman	1213
Morphological study	Carex boliviensis subsp. boliviensis	Van Heurck & Müll.Arg.	BOL	Bolivia: Dpto. La Paz, Prov. Manco Kapac, Bofedal al fondo de la Bahia Yumani. Isla del Sol	NA	NA	Jan 22, 1986	M0223406!	M. Liberman	1135
Morphological study and geographic distribution	Carex boliviensis subsp. boliviensis	Van Heurck & Müll.Arg.	BOL	Bolivia: Dpto. La Paz. Inquisivi Prov. Cabecera de Rio Ocsalla. The ultimate source of the Rio Ocsalla, on the other side of the divide is Quebrada Bella Vista, and the northern most branch of the Rio Chimu 10 km NNE of Choquetanga	16° 46.00' S	67° 16.00' W	Dec 12, 1991	MO263938!	M. Lewis	40919
Morphological study and geographic distribution	Carex boliviensis subsp. boliviensis	Van Heurck & Müll.Arg.	BOL	Bolivia: Dpto. La Paz. Prov. Murillo. Valle del Río Zongo. 20.0km al N de la cumbre	16° 09' S	68° 07' W	Nov 08, 1987	MO3675572!	J.C. Solomon	17297
Morphological study and geographic distribution	Carex boliviensis subsp. boliviensis	Van Heurck & Müll.Arg.	BOL	Bolivia: Dpto. La Paz, Prov. Murillo; de la cumbre de Yungas 11 kms. Hacia Unduavi	16° 19.70' S	68° 3.16' W	Feb 06, 1983	NY02817641!; K002800169!	St. G. Beck	7847
Morphological study and geographic distribution	Carex boliviensis subsp. boliviensis	Van Heurck & Müll.Arg.	PER	Peru: Cajamarca, Cajamarca Prov. Cajamarca - Bambamarca road, in puna. Rangeland, 'Jalca', areas of saturated soil	07° 00' S	78° 33' W	Feb 17, 1983	NY02817642!	D.N. Smith, Rodolfo Vasquez M.	3481
Morphological study and geographic distribution	Carex boliviensis subsp. boliviensis	Van Heurck & Müll.Arg.	PER	Peru: Cusco. Provincia Urubamba. Distrito-Huayllabamba. Grazed slope situated on the S side of Laguna Qellococha. 5km N of Huayocari village. 120m S of Laguna Qellococha on the slope heading downhill used by cowherders	13° 16.75' S	72° 2.97' W	Mar 08, 2011	NY02173284!	S.P. Sylvester	660
Morphological study and geographic distribution	Carex boliviensis subsp. boliviensis	Reznicek & S.González	MXC	Mexico: State of México. 3.2km N of Paso de Cortés, S slope of Volcán Ixtaccíhuatl	19° 4.48' N	98° 38.02' W	Aug 21, 2000	NY04695308!, MICH1132410!	P.F. Zika	15389
Morphological study and geographic distribution	Carex boliviensis subsp. boliviensis	Van Heurck & Müll.Arg.	PER	Peru: Ancash. Huari Prov., Huascarán National Park, Quebrada Pachachaca, a lateral valley of Quebrada Rurichinchay	09° 23.00' S	77° 17.00' W	Jun 12, 1986	MICH1431323!, USM104726!, CPUN654!, HUT21845!	D.N. Smith, A. Gonzales, D. Maldonado	12558
Morphological study and geographic distribution	Carex boliviensis subsp. boliviensis	Van Heurck & Müll.Arg.	PER	Peru: Ancash. Yungay Prov., Huascarán National Park, Quebrada Ranincuray	09° 0.00' S	77° 33.00' W	Apr 17, 1985	MO3309853!, USM68803!, CPUN660!	D.N. Smith, R. Valencia, A. Gonzales	10396
Morphological study and geographic distribution	Carex boliviensis subsp. boliviensis	Van Heurck & Müll.Arg.	AGE	Argentina: Córdoba, Quebrada del Condorito National Park	31° 36.90' S	64° 49.71' W	Feb 11, 2015	UPOS18946!, WS020675	G. Rodríguez-Palacios, P. Jiménez-Mejías	50GERP15
Morphological study and geographic distribution	Carex boliviensis subsp. boliviensis	Van Heurck & Müll.Arg.	AGW	Agentina: Tucumán. Tafí del Valle, above Cristo Redentor	26° 49.83' S	65° 42.38' W	Jan 29, 2015	UPOS18947!, MO103358251!, WS020676	G. Rodríguez-Palacios, P. Jiménez-Mejías	68GERP15
Morphological study and geographic distribution	Carex boliviensis subsp. boliviensis	Van Heurck & Müll.Arg.	AGW	Argentina: Salta. Santa Victoria, road to Abra de Lizoite	22° 15.73' S	65° 51.03' W	Feb 07, 2015	UPOS18945!	G. Rodríguez-Palacios, M. Fabbroni, P. Jiménez-Mejías	44GERP15
Morphological study and geographic distribution	Carex boliviensis subsp. boliviensis	Van Heurck & Müll.Arg.	PER	Peru: Ayacucho. Ruta entre Andahuaylas y Ayacucho, pasado Chumbes	13° 22.77' S	73° 57.36' W	Sep 23, 2021	UPOS18949!	S. Martín-Bravo, P. García-Moro, R.M. Gonzales Tiburcio, P. Jiménez-Mejías	142SMB21
Morphological study and geographic distribution	Carex boliviensis subsp. boliviensis	Van Heurck & Müll.Arg.	PER	Peru: Apurimac, Ruta entre Cuzco y Abancay. Abra que aparece tras pasar Curahuasi	13° 34.09' S	72° 49.38' W	Sep 22, 2021	UPOS18948!	S. Martín-Bravo, P. García-Moro, R.M. Gonzales Tiburcio, P. Jiménez-Mejías	136SMB21
Morphological study and geographic distribution	Carex boliviensis subsp. boliviensis	Van Heurck & Müll.Arg.	PER	Peru: Ancash. Parque Nacional Huascarán. Cabecera de la Laguna de Llanganuco inferior	09° 4.27' S	77° 38.47' W	Oct 01, 2021	UPOS18943!	S. Martín-Bravo, P. García-Moro, R.M. Gonzales Tiburcio, P. Jiménez-Mejías	224SMB21bis
Morphological study and geographic distribution	Carex boliviensis subsp. boliviensis	Van Heurck & Müll.Arg.	BOL	Bolivia: La Paz, Larecaja. Viciniis Sorata: Via Ad Lacatia	15° 46.23' S	68° 38.73' W	Sep 1858	MICH1109116!	G. Mandon	1428
Morphological study and geographic distribution	Carex boliviensis subsp. boliviensis	Van Heurck & Müll.Arg.	MXS	Mexico: Oaxaca. Ixtlán de Juárez. Humo Chico; Ixtlán de Juárez; Cerro Pelón, along hwy 175, Tuxtepec-Oaxaca hwy	17° 34.38' N	96° 30.33' W	Jul 16, 1997	MICH1132412!	S. González, A.A. Reznicek	10532
Morphological study and geographic distribution	Carex boliviensis subsp. boliviensis	Van Heurck & Müll.Arg.	MXC	Mexico: Aculco (Escuela Superíor de Agricultura y Ganaderia); Ixtapaluca; N slope of Volcán Iztaccíhuatl, main road from hwy to Estación Experimental Zoquiapan, 8 km S of Río Frío	19° 17.84' N	98° 40.08' W	Oct 08, 1983	MICH1132411!	W.R. Anderson	12929
Geographic distribution	Carex boliviensis subsp. boliviensis	Van Heurck & Müll.Arg.	PER	Peru: Cusco. Entre la quebrada de Huayoccari y las lagunas de Yanacocha y Kellococha, hacia las laderas Sureste de las lagunas.	13° 19.00' S	72° 2.00' W	Jun 19, 1989	MO766954!	Alfedro Tupayachi H.	1097
Geographic distribution	Carex boliviensis subsp. boliviensis	Van Heurck & Müll.Arg.	PER	Peru: Cusco. Huayoccari to Yanacocha, Urubamba, NW from Cusco	13° 16.00' S	72° 4.00' W	Feb 14, 1987	MO769284!	Percy Núñez V., Washington L. Galiano, A. Aréstegui P., Alfredo Tupayachi H.	6976
Geographic distribution	Carex boliviensis subsp. boliviensis	Van Heurck & Müll.Arg.	PER	Peru: La Libertad. Grassland in Manachaqui Valley, ca 10 km NE of Pataz	07° 40.00' S	77° 30.00' W	Mar 22, 1988	MO1930315!	B. León, K. Young	1676
Geographic distribution	Carex boliviensis subsp. boliviensis	Van Heurck & Müll.Arg.	MXS	Mexico: Michoacán de Ocampo, Salvador Escalante. La Lagunita, cerca de San Gregorio	19° 18.83' N	101° 45.88' W	Jul 21, 1987	IEB146520!; CIIDIR15911!	J. Rzedowski	43817
Geographic distribution	Carex boliviensis subsp. boliviensis	Van Heurck & Müll.Arg.	MXC	Mexico: Estado de México. Naucalpán de Juárez. Villa alpina sobre la carretera a Toluca, km 19	19° 26.43' N	99° 22.83' W	Jul 02, 1978	ENCB!	J. Rzedowski	35695
Geographic distribution	Carex boliviensis subsp. boliviensis	Van Heurck & Müll.Arg.	MXC	Mexico: Distrito Federal. Cuajimalpa de Morelos. Llano de la Cieneguilla, cerca del Cerro de la Palma, Sierra de las Cruces	19° 15.73' N	99° 19.85' W	Jul 09, 1967	ENCB!	J. Rzedowski	23873
Geographic distribution	Carex boliviensis subsp. boliviensis	Van Heurck & Müll.Arg.	MXC	Mexico: Estado de Mexico. Ixtapaluca. 8 km al S de Río Frío, Estación Experimental de Investigación y Enseñanza de Zoquiapan	19° 18.12' N	98° 42.10' W	Oct 08, 1983	ENCB!	W.R. Anderson	12949
Geographic distribution	Carex boliviensis subsp. boliviensis	Van Heurck & Müll.Arg.	MXC	Mexico: Estado de Mexico. Tlalmanalco. La Ciénega, región de Peñas Cuatas, ladera NW del Ixtaccihuatl	19° 13.52' N	98° 40.85' W	Jul 18, 1982	ENCB!	J. Rzedowski	37861
Geographic distribution	Carex boliviensis subsp. boliviensis	Van Heurck & Müll.Arg.	MXS	Mexico: Oaxaca. San Pablo Macuiltianguis. Cerro Pelón, cerca, a lo largo de la carretera 175 (Tuxtepec-Oaxaca)	17° 34.38' N	96° 30.33' W	Jul 16, 1997	CIIDIR15910!	A.A. Reznicek	10532
Geographic distribution	Carex boliviensis subsp. boliviensis	Van Heurck & Müll.Arg.	MXE	Mexico: Hidalgo. Mineral del Chico. Cerro de Las Ventanas	20° 11.01' N	98° 44.95' W	Aug 14, 1963	ENCB!	J. Rzedowski	17032-a
Geographic distribution	Carex boliviensis subsp. boliviensis	Van Heurck & Müll.Arg.	MXS	Mexico: Michoacán de Ocampo. Salvador Escalante. Cerca de San Gregorio, Mpio. Santa Clara del Cobre	19° 24.08' N	101° 32.38' W	Jul 07, 1985	IEB146519!	J. Rzedowski	38747
Geographic distribution	Carex boliviensis subsp. boliviensis	Van Heurck & Müll.Arg.	PER	Peru: Cajamarca. Cerro Sexcemayo, al oeste de Cajamarca	07° 7.90' S	78° 34.96' W	Apr 02, 1991	F2216012	I. Sánchez Vega	5416
Geographic distribution	Carex boliviensis subsp. boliviensis	Van Heurck & Müll.Arg.	AGW	Argentina: Provincia de Tucuman, (R. A.). Departamento Chicligasta, Estancia Las Pavas	27° 15.00' S	65° 51.99' W	Mar 02, 1925	US2141437!	S. Venturi	6487
Geographic distribution	Carex boliviensis subsp. boliviensis	Van Heurck & Müll.Arg.	AGW	Argentina: Jujuy. Departamento Tilcara. Tilcara	23° 34.86' S	65° 24.31' W	Feb 12, 1926	US2140698!	S. Venturi	6502
Geographic distribution	Carex boliviensis subsp. boliviensis	Van Heurck & Müll.Arg.	PER	Peru	13° 35.76' S	74° 0.94' W	2007	USM222295!	J. Barrientos	7
Geographic distribution	Carex boliviensis subsp. boliviensis	Van Heurck & Müll.Arg.	PER	Peru	14° 26.74' S	72° 6.02' W	NA	USM69473!	M.E. Tapia	231
Geographic distribution	Carex boliviensis subsp. boliviensis	Van Heurck & Müll.Arg.	AGE	Argentina: Cordoba. Unterhalb der Potre, villas im Shale des Rio del Catre. Sierra Achala	31° 18.34' S	64° 14.76' W	Feb 04, 1877	US2140699!	G.H. Hieronymus	763
Geographic distribution	Carex boliviensis subsp. boliviensis	Van Heurck & Müll.Arg.	PER	Peru	10° 19.45' S	76° 43.72' W	2004	USM!	F. Salvador, S. Ríos, E. Arias	910
Geographic distribution	Carex boliviensis subsp. boliviensis	Van Heurck & Müll.Arg.	PER	Peru	13° 11.86' S	71° 37.07' W	1990	USM107569!	A. Cano	3401
Geographic distribution	Carex boliviensis subsp. boliviensis	Van Heurck & Müll.Arg.	PER	Peru	07° 0.03' S	78° 32.98' W	1983	USM!	D.N. Smith, R. Vázquez	3481
Geographic distribution	Carex boliviensis subsp. boliviensis	Van Heurck & Müll.Arg.	BOL	Bolivia: La Paz. Murillo. Valle del Río Zongo. 20.0 km al N de la cumbre	16° 9.01' S	68° 7.00' W	Nov 08, 1987	MO3675572!; MIN101480700	Solomon	17297
Geographic distribution	Carex boliviensis subsp. boliviensis	Van Heurck & Müll.Arg.	MXC	Mexico	19° 17.35' N	99° 20.85' W	1977	ENCB!	S. González	999
Geographic distribution	Carex boliviensis subsp. boliviensis	Van Heurck & Müll.Arg.	PER	Peru	07° 11.59' S	78° 34.73' W	1988	CPUN639!	Renvoize	4999
Geographic distribution	Carex boliviensis subsp. boliviensis	Van Heurck & Müll.Arg.	MXC	Mexico: Distrito Federal. Cuajimalpa de Morelos. Las Cruces	19° 17.72' N	99° 20.88' W	Jul 20, 1980	ENCB!	J. Rzedowski	36725
Geographic distribution	Carex boliviensis subsp. boliviensis	Reznicek & S.González	MXE	Mexico: Estado de México. Sierra de las Cruces	27° 57.88' N	103° 43.84' W	Aug 13, 1896	US82478!, VT024056	Pringle	7083
Geographic distribution	Carex boliviensis subsp. boliviensis	Van Heurck & Müll.Arg.	MXC	Mexico: Estado de México. Mpio. de Chalco, Llano de Aculco, 10 km al SW de Río Frío	19° 14.69' N	98° 40.66' W	Aug 15, 1972	ENCB!	J. Rzedowski	29130
Geographic distribution	Carex boliviensis subsp. boliviensis	Van Heurck & Müll.Arg.	MXC	Mexico: Distrito Federal. Cuajimalpa de Morelos. Las Cruces	19° 17.70' N	99° 20.88' W	Jun 24, 1973	ENCB!	J. Rzedowski	30808-a
Geographic distribution	Carex boliviensis subsp. boliviensis	Van Heurck & Müll.Arg.	MXC	Mexico: Estado de México. Mpio. de Iturbide, cerca de la Presa Iturbide	19° 31.79' N	99° 27.91' W	Jun 08, 1980	ENCB!	J. Rzedowski	36675
Geographic distribution	Carex boliviensis subsp. boliviensis	Van Heurck & Müll.Arg.	MXS	Mexico: Michoacán. Mpio. De Zinapécuario, base del Cerro del Gallo, cerca del yacimiento de caolín	19° 49.12' N	100° 35.19' W	Jun 13, 1989	IEB142266!	M.J. Jasso	1116
Geographic distribution	Carex boliviensis subsp. boliviensis	Van Heurck & Müll.Arg.	MXC	Mexico: Puebla. Iztaccíhuatl, south side of mtn	19° 9.12' N	98° 36.54' W	Jul 31, 1958	GH	J.H. Beaman	1979
Geographic distribution	Carex boliviensis subsp. occidentalis	Van Heurck & Müll.Arg.	MXS	Mexico: Mina; Mina; Teotepec	17° 52.75' N	99° 45.41' W	Jul 17, 1939	MICH1132409!	Geo. B. Hinton	14460
Geographic distribution	Carex boliviensis subsp. occidentalis	Reznicek & S.González	MXE	Mexico: Durango. Mpio. Pueblo Nuevo. Buenos Aires, 1 km al S, cerca de la carretera Durango-Mazatlán	23° 42.25' N	105° 43.43' W	Aug 19, 1999	MICH1449809!, CIIDIR18491!, IEB202312!	S. González	6179
Geographic distribution	Carex boliviensis subsp. occidentalis	Reznicek & S.González	MXE	Mexico: Durango. Mpio. Pueblo Nuevo. El Salto, 7 km al W.	23° 45.37' N	105° 24.72' W	Aug 21, 1981	MICH1449816!, CIIDIR22167!, IEB162349!	S. González, J. Rzedowski	1911
Geographic distribution	Carex boliviensis subsp. occidentalis	Reznicek & S.González	MXE	Mexico: Durango. Timones; Mezquital; 10 km de los Charcos, camino Sta. Maria de Ocotan	23° 5.95' N	104° 19.44' W	Jun 18, 1992	MICH1132408!, CIIDIR4549!, MEXU625098!, IEB46678!	S. González	5155
Geographic distribution	Carex boliviensis subsp. occidentalis	Reznicek & S.González	MXE	Mexico: Durango. Agua Caliente; Mezquital; 16 km de La Ventana, camino a Charcos-Sta. Ma. De Ocotan	23° 28.62' N	104° 22.74' W	Jun 18, 1992	MICH1132407!, CIIDIR4548!	S. González	5163
Geographic distribution	Carex boliviensis subsp. occidentalis	Reznicek & S.González	MXE	Mexico: Durango. Bajío Verde; Durango; entrada al Predio Las Bayas, 93 km al S de Durango	23° 30.40' N	104° 46.92' W	Jul 13, 1990	MICH1132406!, CIIDIR2747!	S. González, A. Garcia, S. Acevedo	4491
Geographic distribution	Carex boliviensis subsp. occidentalis	Reznicek & S.González	MXE	Mexico: Mpio. Guachochi. Ca. 11 km NNW of Guachochi, on E side of Hwy to Creel.	26° 54.62' N	107° 6.66' W	Jun 28, 2014	MICH1459220!	A.A. Reznicek	12260
Geographic distribution	Carex boliviensis subsp. occidentalis	Reznicek & S.González	MXE	Mexico: Durango. Pueblo Nuevo, El Salto	23° 46.20' N	105° 21.60' W	Aug 28, 1934	MEXU6376!	F.W. Pennell	18368
Geographic distribution	Carex boliviensis subsp. occidentalis	Reznicek & S.González	MXS	Mexico: Jalisco- Cuautitlan de Garcia Barragan. San Rafael, Estación Científica Las Joyas, 20-21 km al SSE de Autlán	19° 33.97' N	104° 15.42' W	Jul 19, 1994	ZEA15942!	F.J.S. Michel, R. González Tamayo, M.R. Sánchez	6736
Geographic distribution	Carex boliviensis subsp. occidentalis	Reznicek & S.González	MXE	Mexico: Durango. c. 77 road km south of Durango by hwy to La Flor, 4 km north of La Flor by road to city of Durango at mountain meadow area called Bajio De Los Ejes	23° 33.27' N	104° 42.72' W	Aug 18, 1982	UCR27834	R.D. Worthington	8832
Geographic distribution	Carex boliviensis subsp. occidentalis	Reznicek & S.González	MXE	Mexico: Durango. Pueblo Nuevo, El Salto, 14 km al SW, +- km 114 de carretera	23° 44.13' N	105° 27.40' W	May 09, 2002	MICH1459219!	A.A. Reznicek	11426
Geographic distribution	Carex boliviensis subsp. occidentalis	Reznicek & S.González	MXE	Mexico: Durango. Mpio. Pueblo Nuevo. El Salto, 14 km al SW, +- km 114 de carretera	23° 44.13' N	105° 27.40' W	May 09, 2002	MICH1564242!	A.A. Reznicek	11430
Geographic distribution	Carex boliviensis subsp. occidentalis	Reznicek & S.González	MXE	Mexico: Durango. Pueblo Nuevo. Chavarría, cercanías del entronque a, Km 134 carretera Durango-Mazatlán	23° 43.91' N	105° 35.01' W	Nov 03, 1990	CIIDIR2370!	S. González, M.González	4880
Geographic distribution	Carex boliviensis subsp. occidentalis	Reznicek & S.González	MXE	Mexico: Durango. Pueblo Nuevo. Predio Las Bayas de la UJED, cerro La Grulla	23° 26.69' N	104° 49.81' W	Jul 15, 1990	CIDIIR2695!	S.González, A.G. Arévalo	4543
Geographic distribution	Carex boliviensis subsp. occidentalis	Reznicek & S.González	MXE	Mexico: Durango. Mezquital. Los Charcos, 22 km al N	23° 7.73' N	104° 19.02' W	Nov 01, 1982	CIIDIR24280!	S. González	2368
Geographic distribution	Carex boliviensis subsp. occidentalis	Reznicek & S.González	MXE	Mexico: Durango. Pueblo Nuevo. Lechería, 1 km rumbo a El Salto	23° 45.58' N	105° 25.83' W	Jul 24, 1996	CIIDIR25742!	A.G. Arévalo	2344b
Geographic distribution	Carex boliviensis subsp. occidentalis	Reznicek & S.González	MXS	Mexico: Jalisco. Autlan de Navarro. Camino en el Filo de la Vaca, Estación Científica Las Joyas	19° 34.50' N	104° 16.50' W	Jul 28, 1985	ZEA6535!	J.A. Vásquez García	3452
Geographic distribution	Carex boliviensis subsp. occidentalis	Reznicek & S.González	MXE	Mexico: Chihuahua. Mpio. Bocoyna, ca. 2-3 mi N of San Juanito road to El Alamito-San Pedro	27° 59.86' N	107° 36.07' W	Aug 02, 1977	SD	R. Bye, W.A. Weber	7844
Geographic distribution	Carex boliviensis subsp. occidentalis	Reznicek & S.González	MXE	Mexico: Durango. Mpio. El Salto, Sierra Madre Occidental, 3,2mi E of La Ciudad along Hwy 40	23° 44.00' N	105° 40.00' W	Aug 19, 1988	VDB	A.C. Sanders	8135
Geographic distribution	Carex boliviensis subsp. occidentalis	Reznicek & S.González	MXE	Mexico: Durango. 61 km S of Durango, on the road to La Flor	23° 36.80' N	104° 44.07' W	Jul 13, 1990	CIIDIR2777!, MICH1210075!, IEB46677!	S. González, S. Acevedo	4461
Geographic distribution	Carex boliviensis subsp. occidentalis	Reznicek & S.González	MXE	Mexico: Durango. Ca. 7.7 km NE of Los Charcos	23° 4.08' N	104° 15.55' W	Jul 13, 2015	MICH1558306!	A.A. Reznicek	12358
Geographic distribution	Carex boliviensis subsp. occidentalis	Reznicek & S.González	MXE	Mexico: Durango. Arroyo Santa Barbara, ca. 14 km SW of El Salto	23° 0.66' N	105° 0.43' W	Jul 08, 2015	MICH1558310!	A.A. Reznicek	12333
Geographic distribution	Carex complanata subsp. tropicalis	Reznicek & S.González	MXT	Mexico: Chiapas. Clínica Yerba Buena, 2 km northwest of Pueblo Nuevo Solistahuacán. Municipio of Pueblo Nuevo Solistahuacán	17° 10.00' N	92° 54.00' W	Jan 23-24, 1965	MICH1132528!, US2518398!, CAS543241	P.H. Raven, D.E. Breedlove	19879
Geographic distribution	Carex complanata subsp. tropicalis	Reznicek & S.González	MXT	Mexico: Chiapas. Larrainzar, along road between San Andres Larrainzar and Puerto Cato	16° 55.07' N	92° 45.57' W	Jul 12, 1997	MICH1210073!, CIIDIR15920!, IEB158189!, XAL0126882!, MEXU1085240!	A.A. Reznicek, S. González , M. González, M. Pinedo	10515
Geographic distribution	Carex complanata subsp. tropicalis	Reznicek & S.González	MXT	Mexico: Chiapas. Mpio. Tenejapa, ca. 1 km S of Tenejapa (km 26.7) along road to San Cristóbal de las Casas	16° 49.05' N	92° 30.13' W	Jul 10, 1997	MICH1132532!; CIIDIR15918!, IEB139396!	A.A. Reznicek, S. González , M. González, M. Pinedo	10469
Geographic distribution	Carex complanata subsp. tropicalis	Reznicek & S.González	MXT	Mexico: Chiapas. Mpio. Tenejapa, near Colonia Ach'lum	16° 46.83' N	92° 26.92' W	Jul 11, 1997	MICH1132533!, CIIDIR15919!	A.A. Reznicek, S. González , M. González, M. Pinedo	10493
Geographic distribution	Carex complanata subsp. tropicalis	Reznicek & S.González	GUA	Guatemala: Dept. Baja Verapaz. Sierra de las Minas, 3 km, southeast of Purulha	15° 44.53' N	90° 10.75' W	Jan 6, 1974	MICH1132534!, US2750643!, F0407752	L. O. Williams, A. Molina	43413
Geographic distribution	Carex complanata subsp. tropicalis	Reznicek & S.González	MXT	Mexico: Chiapas. Mpio. Tenejapa, paraje Matsab	16° 47.30' N	92° 28.36' W	May 12, 1966	MICH1132531!, MO1600934!, MEXU150018!, F0407740	A. S. Ton	943
Geographic distribution	Carex complanata subsp. tropicalis	Reznicek & S.González	MXT	Mexico: Chiapas. Mpio. Tenejapa, paraje Banabil	16° 46.87' N	92° 30.66' W	Oct 10, 1965	MICH1132529!, MEXU97071!, CAS543240	D.E. Breedlove, P.H. Raven	12943
Geographic distribution	Carex complanata subsp. tropicalis	Reznicek & S.González	MXT	Mexico: Chiapas. 10 km southeast of Jitotol on road to Bochil	16° 59.92' N	92° 48.19' W	Jan 25, 1965	MICH1132530!, CAS543242	P.H. Raven, D.E. Breedlove	20059
Geographic distribution	Carex complanata subsp. tropicalis	Reznicek & S.González	MXT	Mexico: Chiapas. Municipio Jitotol, near Colonia El Laurel, ca. 5 km N of Jitotol	17° 7.39' N	92° 51.81' W	Nov 13, 1984	MICH1132527!, MO273842!, MEXU426459!	G. Davidse, M. Sousa, O. Téllez, E. Martínez, J. Davidse	29623
Geographic distribution	Carex complanata subsp. tropicalis	Reznicek & S.González	MXT	Mexico: Chiapas. 2 km N of Jitotol on road to Pichucalco	17° 4.99' N	92° 52.04' W	Oct 20, 1983	MICH1132526!	W.R. Anderson	13243
Geographic distribution	Carex complanata subsp. tropicalis	Reznicek & S.González	MXT	Mexico: Chiapas. 6-10 km north northeast of La Soledad along logging road from Las Margaritas to Campo Alegre. Municipio of La Independencia	16° 15.09' N	92° 1.47' W	Sep 30, 1981	CAS543245	D.E. Breedlove	53191
Geographic distribution	Carex complanata subsp. tropicalis	Reznicek & S.González	MXT	Mexico: Chiapas. Mpio. Jitotol, 10km N of Jitotol near Rio Hondo	17° 10.82' N	92° 52.28' W	Aug 11, 1981	CAS543246	D.E. Breedlove, G. Davidse	55135
Morphological study and geographic distribution	Carex huancabambica	Gonz.Gallego & Jim.Mejías	ECU	Ecuador: Azuay Province. Totorococha-Mazan valley, Area Nacional de Recreacion CAJAS	02 °53.00' S	79° 10.00' W	Sep 12, 1987	QCA206613!, QCNE122100!	P.M. Ramsay, P.J. Merrow-Smith	529
Morphological study and geographic distribution	Carex huancabambica	Gonz.Gallego & Jim.Mejías	ECU	Ecuador: Prov. Pichincha. Páramo de Mojanda. Between Laguna Grande and Laguna Negra	00° 08.00' S	78° 16.00' W	Jun 30, 1985	QCA36437!	S. Lægaard	54586
Morphological study and geographic distribution	Carex huancabambica	Gonz.Gallego & Jim.Mejías	ECU	Ecuador: Cotocachi Province [actual Prov. Imbabura]. Slopes of Volcan Cotocachi	00° 35.00' S	78° 20.00' W	Oct 11, 1987	QCA207075!	P.M. Ramsay, P.J. Merrow-Smith	815
Morphological study and geographic distribution	Carex huancabambica	Gonz.Gallego & Jim.Mejías	ECU	Ecuador: Prov. Carchi en los cantones Tulcán, Espejo y Mira; Bosque Siempre Montano Alto y Páramo de Frailejones en la zona de amortiguamiento de la Reserva Ecológica El Ángel	00° 40.72676' S	77° 51.83465' W	Oct 08, 2011	QCA221878!	V. Yunapanta, S. Chimbolema	167
Morphological study and geographic distribution	Carex huancabambica	Gonz.Gallego & Jim.Mejías	ECU	Ecuador: Prov. Pichincha. Reserva Ecológica Cotacachi-Cayapas, faldas del Fuya-fuya, lagunas de Mojanda	00° 08.00' S	78° 17.00' W	Oct 24, 2000	QCA36608!	Lorena Endara A., M. Nonhebel	384
Morphological study and geographic distribution	Carex huancabambica	Gonz.Gallego & Jim.Mejías	ECU	Ecuador: Prov. Carchi en los cantones Tulcán, Espejo y Mira; Bosque Siempre Montano Alto y Páramo de Frailejones en la zona de amortiguamiento de la Reserva Ecológica El Ángel	00° 40.73' N	77° 51.83' W	Oct 08, 2011	QCA221873!	V. Yunapanta, S. Chimbolema	169
Morphological study and geographic distribution	Carex huancabambica	Gonz.Gallego & Jim.Mejías	ECU	Ecuador: Loja. Cerca de Ramos Urku, carretera Loja-Cuenca	03° 40.51' S	79° 16.05' W	Jul 28, 2022	UPOS18944!, HUTI!	A. Morales Alonso, P. Jiménez Mejías, I. Masa Iranzo, E. Sánchez	21ECU-AMA22
Morphological study and geographic distribution	Carex huancabambica	Gonz.Gallego & Jim.Mejías	PER	Peru: Cajamarca. Carretera entre Chota y Cutervo	06° 27.11' S	78° 45.50' W	Oct 07, 2021	UPOS18950!, USM!	P. Jiménez-Mejías, P. García-Moro, R.M. Gonzales Tiburcio	36PERPJM21
Morphological study and geographic distribution	Carex huancabambica	Gonz.Gallego & Jim.Mejías	PER	Peru: Cajamarca. Carretera entre Chota y Cutervo	06° 27.11' S	78° 45.49' W	Oct 07, 2021	UPOS18942!, USM!	P. Jiménez-Mejías, P. García-Moro, R.M. Gonzales Tiburcio	37PERPJM21
Morphological study and geographic distribution	Carex huancabambica	Gonz.Gallego & Jim.Mejías	PER	Peru: Piura. Camino a la Laguna Negra	05° 3.94' S	79° 29.87' W	Oct 10, 2021	UPOS18941!, USM!	P. Jiménez-Mejías, P. García-Moro, R.M. Gonzales Tiburcio	73PERPJM21
Geographic distribution	Carex tovarensis	Reznicek & G.A.Wheeler	VEN	Venezuela: Parque Nacional El Ávila: ridgetop in vicinity of Lagunazo, between Pico El Ávila and Pico Occidental, above the city of Caracas	10° 32.98' N	66° 51.88' W	Jul 21, 1980	F0045468, WIS0004175	M. Nee, M.D. Whalen	16809
Geographic distribution	Carex tovarensis	Reznicek & G.A.Wheeler	VEN	Venezuela: Aragua. Prope coloniam Tovar	10° 24.29' N	67° 17.46' W	1854-5	K002800224!	A. Fendler	1604
Geographic distribution	Carex tovarensis	Reznicek & G.A.Wheeler	VEN	Venezuela: Aragua. Colonia Tovar	10° 32.98' N	66° 51.88' W	Oct 21, 1926	LE	Woronow	7195
Geographic distribution	Carex tovarensis	Reznicek & G.A.Wheeler	VEN	Venezuela: Distrito Federal. Lagomazo, Colonia Tovar	10° 24.26' N	67° 16.54' W	Dec 22, 1915	US!	J.T. Atwood	435
Geographic distribution	Carex tovarensis	Reznicek & G.A.Wheeler	VEN	Venezuela: Distrito Federal. Silla de Caracas, Coastal Range, La Ciénega	10° 32.27' N	66° 50.87' W	Dec 26-29, 1918	US!	H. Pittier	8310
Geographic distribution	Carex tovarensis	Reznicek & G.A.Wheeler	VEN	Venezuela: Distrito Federal. La Ciénega	10° 26.90' N	66° 51.12' W	1939	NY!	Vogl	1009
Geographic distribution	Carex tovarensis	Reznicek & G.A.Wheeler	VEN	Venezuela: Silla de Caracas	10° 32.27' N	66° 50.87' W	Jan 15, 1969	NY!	Z. Baruch	28
Geographic distribution	Carex tovarensis	Reznicek & G.A.Wheeler	VEN	Venezuela: Distrito Federal. El Ávila, Lagunazo	10° 32.98' N	66° 51.88' W	Jul 31, 1976	NY!	Manara	SN
Geographic distribution	Carex tovarensis	Reznicek & G.A.Wheeler	VEN	Venezuela: Aragua. Colonia Tovar and vicinity, in meadows and forests	10° 25.34' N	67° 16.09' W	Mar 21, 1921	NY2817681!	H. Pittier	9306
Geographic distribution	Carex tovarensis	Reznicek & G.A.Wheeler	VEN	Venezuela: Distrito Capital. Mpio. Libertador. Borde SW del Parque Nacional Macarao, antes de la Colonia Tovar, 3 km al SE del Pico Geremba, 3 km al SW de Alto Lagunazo. Quebrada La Fuente, aflu. del río Petaquire	10° 25.00' N	67° 13.99' W	Aug 6, 1999	NY2847806!, IVIC22172	A. Fernández, C. Reyes	15261
